# Supplementary material for: Age-related dysregulation of intestinal epithelium fucosylation is linked to an increased risk of colon cancer
Source: JCI Insight. 2024 Jan 30;9(5):e167676. doi: 10.1172/jci.insight.167676 (PMC10972600; doi:10.1172/jci.insight.167676)
Supplement: Supplemental tables 1-3 [file jciinsight-9-167676-s099.xlsx]

## Sheet: Table S1
Supplemental Table 1. Clinicopathological characteristics of colon adenocarcinoma tissue microarray (TMA) subjects and samples.
	Colon cancer, n=443			Non-malignant, n=85
Characteristic	Young, < 65 years n=287 (%)	Old, ≥65 years n=156 (%)	P-value*	Young, < 65 years n=56 (%)	Old, ≥65 years n=29 (%)	P-value*
Age in years	48.85 ± 10.01	72.34 ± 4.96	<0.0001	43.86 ± 12.29	71.59 ± 5.24	<0.0001
Sex
Female	92 (32.06)	60 (38.46)	0.2086	15 (26.79)	9 (31.03)	0.8002
Male	195 (67.94)	96 (61.54)		41 (73.21)	20 (68.97)
Stage
I	18 (6.27)	21 (13.46)	0.0365	⎼	⎼
II	195 (67.94)	100 (64.10)
III	74 (25.79)	35 (22.44)
Total number of samples	505	267		56	29
Number of samples for different pathologies
Adenocarcinoma	230 (81.08)	137 (87.82)	0.4023	⎼	⎼
Adenocarcinoma (colon tissue)	2 (0.70)	⎼
Adenocarcinoma (fibrovascular)	1 (0.35)	1 (0.64)
Adenocarcinoma (smooth muscle)	1 (0.35)	⎼
Adenocarcinoma (sparse)	3 (1.05)	1 (0.64)
Adenocarcinoma (tumor necrosis)	1 (0.35)	⎼
Adenocarcinoma with necrosis	2 (0.70)	1 (0.64)
Adenocarcinoma with necrosis (sparse)	2 (0.70)	1 (0.64)
Adenocarcinoma with neuroendocrine differentiation	⎼	1 (0.64)
Mucinous adenocarcinoma	42 (1.63)	12 (7.69)
Papillary adenocarcinoma	1 (0.35)	2 (1.28)
Signet ring cell carcinoma	2 (0.70)	⎼
*The p-value is caculated by unpaired t-test for age and chi-square(and Fisher's exact) test for other varities. Numbers in bold show significant differences.

## Sheet: Table S2
Supplemental Table 2. Detailed clinicopathological information of colon adenocarcinoma tissue microarray (TMA) subjects.
Case	Age	Sex	Type	Pathology diagnosis	TNM	Stage	Group*
487_C01	54	M	Normal	Cancer adjacent colon tissue	-	N	Young
487_C02	43	M	Normal	Cancer adjacent colon tissue	-	N	Young
487_C03	57	F	Normal	Cancer adjacent colon tissue	-	N	Young
487_C04	70	F	Normal	Cancer adjacent colon tissue	-	N	Old
487_C07	82	F	Normal	Cancer adjacent colon tissue	-	N	Old
487_C08	26	M	Normal	Cancer adjacent colon tissue	-	N	Young
487_F01	41	F	Normal	Cancer adjacent colon mucosa tissue	-	N	Young
487_F02	50	F	Normal	Cancer adjacent colon tissue (smooth muscle)	-	N	Young
487_F03	53	M	Normal	Cancer adjacent colon tissue	-	N	Young
487_F04	62	F	Normal	Cancer adjacent colon tissue	-	N	Young
487_F05	44	F	Normal	Cancer adjacent colon tissue	-	N	Young
487_F07	77	M	Normal	Cancer adjacent colon tissue	-	N	Old
487_F08	41	F	Normal	Cancer adjacent colon tissue	-	N	Young
1201_A01	65	M	Malignant	Adenocarcinoma	T3N0M0	II	Old
1201_A02	70	M	Malignant	Adenocarcinoma	T3N0M0	II	Old
1201_A03	71	M	Malignant	Adenocarcinoma	T3N0M0	II	Old
1201_A04	60	M	Malignant	Adenocarcinoma (fibrovascular)	T3N0M0	II	Young
1201_A05	53	F	Malignant	Adenocarcinoma	T4N0M0	II	Young
1201_A06	34	M	Malignant	Adenocarcinoma	T4N0M0	II	Young
1201_A07	72	M	Malignant	Adenocarcinoma	T2N0M0	I	Old
1201_A08	51	M	Malignant	Adenocarcinoma	T4N2M0	III	Young
1201_A09	30	F	Malignant	Adenocarcinoma	T3N2M0	III	Young
1201_A10	55	M	Malignant	Adenocarcinoma	T2N0M0	I	Young
1201_A11	60	F	Malignant	Adenocarcinoma	T3N0M0	II	Young
1201_A12	53	F	Malignant	Adenocarcinoma	T3N0M0	II	Young
1201_B01	49	F	Malignant	Adenocarcinoma (smooth muscle)	T4N1M0	III	Young
1201_B02	75	M	Malignant	Adenocarcinoma	T4N0M0	II	Old
1201_B03	58	M	Malignant	Adenocarcinoma	T3N1M0	III	Young
1201_B04	38	M	Malignant	Adenocarcinoma (sparse)	T3N1M0	III	Young
1201_B05	55	M	Malignant	Mucinous adenocarcinoma	T3N2M0	III	Young
1201_B06	82	M	Malignant	Adenocarcinoma	T4N0M0	II	Old
1201_B07	68	F	Malignant	Adenocarcinoma	T3N1M0	III	Old
1201_B08	65	F	Malignant	Papillary adenocarcinoma	T3N0M0	II	Old
1201_B09	61	M	Malignant	Mucinous adenocarcinoma	T3N0M0	II	Young
1201_B10	64	M	Malignant	Adenocarcinoma	T4N0M0	II	Young
1201_B11	31	M	Malignant	Adenocarcinoma	T4N0M0	II	Young
1201_B12	75	M	Malignant	Adenocarcinoma	T4N0M0	II	Old
1201_C01	44	F	Malignant	Adenocarcinoma	T3N0M0	II	Young
1201_C02	40	F	Malignant	Adenocarcinoma	T4N0M0	II	Young
1201_C03	43	M	Malignant	Adenocarcinoma	T3N1M0	III	Young
1201_C04	49	M	Malignant	Adenocarcinoma	T4N0M0	II	Young
1201_C05	71	M	Malignant	Adenocarcinoma	T4N2M0	III	Old
1201_C06	47	M	Malignant	Adenocarcinoma	T4N0M0	II	Young
1201_C07	38	M	Malignant	Adenocarcinoma	T4N1M0	III	Young
1201_C08	53	M	Malignant	Adenocarcinoma	T2N0M0	I	Young
1201_C09	76	M	Malignant	Adenocarcinoma	T3N0M0	II	Old
1201_C11	86	F	Malignant	Adenocarcinoma	T4N0M0	II	Old
1201_C12	42	F	Malignant	Adenocarcinoma	T4N0M0	II	Young
1201_D01	32	M	Malignant	Adenocarcinoma	T3N0M0	II	Young
1201_D02	49	F	Malignant	Mucinous adenocarcinoma	T4N1M0	III	Young
1201_D03	71	M	Malignant	Adenocarcinoma	T4N2M0	III	Old
1201_D04	62	M	Malignant	Adenocarcinoma	T3N0M0	II	Young
1201_D05	60	F	Malignant	Adenocarcinoma	T4N1M0	III	Young
1201_D06	31	M	Malignant	Adenocarcinoma	T4N0M0	II	Young
1201_D07	48	F	Malignant	Adenocarcinoma	T3N0M0	II	Young
1201_D08	66	M	Malignant	Adenocarcinoma	T3N0M0	II	Old
1201_D09	73	M	Malignant	Adenocarcinoma	T4N1M0	III	Old
1201_D10	75	M	Malignant	Adenocarcinoma	T3N0M0	II	Old
1201_D11	70	F	Malignant	Adenocarcinoma	T4N0M0	II	Old
1201_D12	35	M	Malignant	Adenocarcinoma	T4N1M0	III	Young
1201_E01	53	F	Malignant	Adenocarcinoma	T3N0M0	II	Young
1201_E02	70	M	Malignant	Adenocarcinoma	T3N0M0	II	Old
1201_E03	50	M	Malignant	Adenocarcinoma	T4N0M0	II	Young
1201_E04	40	F	Malignant	Adenocarcinoma (sparse)	T3N1M0	III	Young
1201_E05	28	M	Malignant	Adenocarcinoma	T4N0M0	II	Young
1201_E06	71	F	Malignant	Adenocarcinoma (fibrovascular)	T3N0M0	II	Old
1201_E07	58	M	Malignant	Adenocarcinoma	T4N0M0	II	Young
1201_E08	74	M	Malignant	Adenocarcinoma	T3N0M0	II	Old
1201_E09	69	M	Malignant	Adenocarcinoma	T4N2M0	III	Old
1201_E10	66	M	Malignant	Adenocarcinoma	T3N0M0	II	Old
1201_E11	71	F	Malignant	Adenocarcinoma	T3N0M0	II	Old
1201_E12	76	F	Malignant	Adenocarcinoma	T2N0M0	I	Old
1201_F01	60	F	Malignant	Adenocarcinoma	T3N1M0	III	Young
1201_F02	70	M	Malignant	Adenocarcinoma	T4N0M0	II	Old
1201_F03	77	M	Malignant	Adenocarcinoma (sparse)	T3N1M0	III	Old
1201_F04	80	F	Malignant	Adenocarcinoma	T3N0M0	II	Old
1201_F05	66	M	Malignant	Adenocarcinoma	T3N0M0	II	Old
1201_F06	79	M	Malignant	Adenocarcinoma	T3N0M0	II	Old
1201_F07	70	F	Malignant	Adenocarcinoma	T3N2M0	III	Old
1201_F08	30	M	Malignant	Adenocarcinoma	T2N1M0	III	Young
1201_F09	61	M	Malignant	Adenocarcinoma	T4N0M0	II	Young
1201_F11	41	M	Malignant	Adenocarcinoma	T4N2M0	III	Young
1201_F12	82	M	Malignant	Adenocarcinoma	T3N0M0	II	Old
1201_G01	36	M	Malignant	Adenocarcinoma (tumor necrosis)	T4N0M0	II	Young
1201_G02	45	M	Malignant	Adenocarcinoma	T3N0M0	II	Young
1201_G03	56	F	Malignant	Adenocarcinoma	T3N0M0	II	Young
1201_G04	73	F	Malignant	Adenocarcinoma	T4N2M0	III	Old
1201_G05	77	M	Malignant	Adenocarcinoma	T3N0M0	II	Old
1201_G06	50	M	Malignant	Adenocarcinoma	T2N0M0	I	Young
1201_G07	48	M	Malignant	Adenocarcinoma	T3N0M0	II	Young
1201_G08	44	M	Malignant	Adenocarcinoma	T4N0M0	II	Young
1201_G09	52	F	Malignant	Adenocarcinoma	T3N0M0	II	Young
1201_G10	70	M	Malignant	Adenocarcinoma	T3N0M0	II	Old
1201_G11	86	M	Malignant	Adenocarcinoma	T4N1M0	III	Old
1201_G12	60	M	Malignant	Adenocarcinoma	T4N0M0	II	Young
1201_H02	63	F	Malignant	Adenocarcinoma	T3N0M0	II	Young
1201_H03	27	M	Malignant	Adenocarcinoma	T4aN0M0	II	Young
1201_H04	70	M	Malignant	Adenocarcinoma	T3N1M0	III	Old
1201_H05	44	M	Malignant	Adenocarcinoma	T4aN0M0	II	Young
1201_H06	50	F	Malignant	Adenocarcinoma	T4N2M0	III	Young
1201_H07	53	M	Malignant	Adenocarcinoma	T3N0M0	II	Young
1201_H08	76	M	Malignant	Adenocarcinoma	T3N0M0	II	Old
1201_H09	45	M	Malignant	Mucinous adenocarcinoma	T3N0M0	II	Young
1201_H10	22	F	Malignant	Adenocarcinoma	T4N2M0	III	Young
1201_H11	55	M	Malignant	Adenocarcinoma	T3N1M0	III	Young
1201_H12	58	M	Malignant	Adenocarcinoma	T3N1M0	III	Young
1201_I01	74	F	Malignant	Adenocarcinoma	T4N1M0	III	Old
1201_I02	60	M	Malignant	Adenocarcinoma	T3N0M0	II	Young
1201_I03	53	F	Malignant	Adenocarcinoma	T4N0M0	II	Young
1201_I04	68	M	Malignant	Adenocarcinoma with neuroendocrine differentiation	T3N1M0	III	Old
1201_I05	71	M	Malignant	Adenocarcinoma	T4N1M0	III	Old
1201_I06	75	M	Malignant	Adenocarcinoma	T4N0M0	II	Old
1201_I07	50	F	Malignant	Mucinous adenocarcinoma	T4N0M0	II	Young
1201_I08	56	M	Malignant	Adenocarcinoma	T3N0M0	II	Young
1201_I09	33	M	Malignant	Adenocarcinoma	T3N0M0	II	Young
1201_I10	72	M	Malignant	Adenocarcinoma	T4N0M0	II	Old
1201_I11	54	M	Malignant	Signet ring cell carcinoma	T3N0M0	II	Young
1201_I12	24	M	Malignant	Signet ring cell carcinoma	T3N2M0	III	Young
1504_A01-02	68	M	Malignant	Adenocarcinoma	T4N0M0	II	Old
1504_A03	68	M	Normal	Cancer adjacent colon tissue	-	N	Old
1504_A04-05	75	M	Malignant	Adenocarcinoma	T4N0M0	II	Old
1504_A06	75	M	Normal	Cancer adjacent colon tissue	-	N	Old
1504_A07-08	80	M	Malignant	Adenocarcinoma	T2N0M0	I	Old
1504_A09	80	M	Normal	Cancer adjacent colon tissue	-	N	Old
1504_A10-11	60	M	Malignant	Adenocarcinoma	T3N0M0	II	Young
1504_A12	60	M	Normal	Cancer adjacent colon tissue	-	N	Young
1504_A13-14	78	M	Malignant	Adenocarcinoma	T3N0M0	II	Old
1504_A15	78	M	Normal	Cancer adjacent colon tissue	-	N	Old
1504_B01-02	68	M	Malignant	Adenocarcinoma	T3N0M0	II	Old
1504_B03	68	M	Normal	Cancer adjacent colon tissue	-	N	Old
1504_B04-05	30	M	Malignant	Adenocarcinoma	T3N1M0	III	Young
1504_B06	30	M	Normal	Cancer adjacent colon tissue	-	N	Young
1504_B07-08	69	F	Malignant	Adenocarcinoma	T2N0M0	I	Old
1504_B09	69	F	Normal	Cancer adjacent colon tissue (fibrous tissue and smooth muscle)	-	N	Old
1504_B10-11	57	M	Malignant	Adenocarcinoma	T3N0M0	II	Young
1504_B12	57	M	Normal	Cancer adjacent colon tissue	-	N	Young
1504_B13-14	65	F	Malignant	Adenocarcinoma	T3N0M0	II	Old
1504_B15	65	F	Normal	Cancer adjacent colon tissue	-	N	Old
1504_C01-02	46	M	Malignant	Adenocarcinoma	T2N1M0	III	Young
1504_C03	46	M	Normal	Cancer adjacent colon tissue	-	N	Young
1504_C04-05	66	M	Malignant	Adenocarcinoma	T3N0M0	II	Old
1504_C06	66	M	Normal	Cancer adjacent colon tissue	-	N	Old
1504_C07-08	40	M	Malignant	Mucinous adenocarcinoma	T3N0M0	II	Young
1504_C09	40	M	Normal	Cancer adjacent colon tissue	-	N	Young
1504_C10-11	37	M	Malignant	Mucinous adenocarcinoma	T3N0M0	II	Young
1504_C12	37	M	Normal	Cancer adjacent colon tissue	-	N	Young
1504_C13-14	56	F	Malignant	Adenocarcinoma	T4N0M0	II	Young
1504_C15	56	F	Normal	Cancer adjacent colon tissue	-	N	Young
1504_D01-02	45	F	Malignant	Adenocarcinoma	T3N0M0	II	Young
1504_D03	45	F	Normal	Cancer adjacent colon tissue	-	N	Young
1504_D04-05	74	M	Malignant	Adenocarcinoma	T4N0M0	II	Old
1504_D06	74	M	Normal	Cancer adjacent colon tissue	-	N	Old
1504_D07-08	32	M	Malignant	Adenocarcinoma	T3N0M0	II	Young
1504_D09	32	M	Normal	Cancer adjacent colon tissue	-	N	Young
1504_D10-11	76	F	Malignant	Adenocarcinoma	T2N0M0	I	Old
1504_D12	76	F	Normal	Cancer adjacent colon tissue	-	N	Old
1504_D13-14	54	M	Malignant	Adenocarcinoma	T2N0M0	I	Young
1504_D15	54	M	Normal	Cancer adjacent colon tissue (smooth muscle tissue)	-	N	Young
1504_E01-02	37	M	Malignant	Adenocarcinoma	T2N0M0	I	Young
1504_E03	37	M	Normal	Cancer adjacent colon tissue	-	N	Young
1504_E04-05	45	M	Malignant	Adenocarcinoma	T3N0M0	II	Young
1504_E06	45	M	Normal	Cancer adjacent colon tissue	-	N	Young
1504_E07-08	64	M	Malignant	Adenocarcinoma	T3N1M0	III	Young
1504_E09	64	M	Normal	Cancer adjacent colon tissue	-	N	Young
1504_E10-11	66	M	Malignant	Adenocarcinoma	T3N0M0	II	Old
1504_E12	66	M	Normal	Cancer adjacent colon tissue	-	N	Old
1504_E13-14	68	M	Malignant	Adenocarcinoma	T3N0M0	II	Old
1504_E15	68	M	Normal	Cancer adjacent colon tissue	-	N	Old
1504_F01-02	62	F	Malignant	Adenocarcinoma	T4N0M0	II	Young
1504_F03	62	F	Normal	Cancer adjacent colon tissue	-	N	Young
1504_F04-05	30	M	Malignant	Adenocarcinoma (sparse)	T3N0M0	II	Young
1504_F06	30	M	Normal	Cancer adjacent colon tissue	-	N	Young
1504_F07-08	43	M	Malignant	Adenocarcinoma	T4N0M0	II	Young
1504_F09	43	M	Normal	Cancer adjacent colon tissue	-	N	Young
1504_F10-11	49	F	Malignant	Adenocarcinoma (colon tissue)	T4N0M0	II	Young
1504_F12	49	F	Normal	Cancer adjacent colon tissue	-	N	Young
1504_F13-14	63	M	Malignant	Adenocarcinoma	T2N0M0	I	Young
1504_F15	63	M	Normal	Cancer adjacent colon tissue	-	N	Young
1504_G01-02	65	M	Malignant	Papillary adenocarcinoma	T2N0M0	I	Old
1504_G03	65	M	Normal	Cancer adjacent colon tissue	-	N	Old
1504_G04-05	48	M	Malignant	Adenocarcinoma	T3N0M0	II	Young
1504_G06	48	M	Normal	Cancer adjacent colon tissue	-	N	Young
1504_G07-08	59	M	Malignant	Adenocarcinoma	T3N0M0	II	Young
1504_G09	59	M	Normal	Cancer adjacent colon tissue	-	N	Young
1504_G10-11	62	M	Malignant	Papillary adenocarcinoma	T1N0M0	I	Young
1504_G13-14	66	M	Malignant	Adenocarcinoma	T4N0M0	II	Old
1504_G15	66	M	Normal	Cancer adjacent colon tissue (epithelial proliferation)	-	N	Old
1504_H01-02	49	M	Malignant	Adenocarcinoma	T3N0M0	II	Young
1504_H03	49	M	Normal	Cancer adjacent colon tissue	-	N	Young
1504_H04-05	78	M	Malignant	Adenocarcinoma	T2N0M0	I	Old
1504_H06	78	M	Normal	Cancer adjacent colon tissue	-	N	Old
1504_H07-08	69	F	Malignant	Adenocarcinoma with necrosis (sparse)	T4N0M0	II	Old
1504_H09	69	F	Normal	Cancer adjacent colon tissue	-	N	Old
1504_H10-11	74	F	Malignant	Adenocarcinoma	T3N0M0	II	Old
1504_H12	74	F	Normal	Cancer adjacent colon tissue (smooth muscle tissue)	-	N	Old
1504_H13-14	69	F	Malignant	Adenocarcinoma	T3N0M0	II	Old
1504_H15	69	F	Normal	Cancer adjacent colon tissue	-	N	Old
1504_I01-02	55	M	Malignant	Adenocarcinoma	T3N0M0	II	Young
1504_I03	55	M	Normal	Cancer adjacent colon tissue	-	N	Young
1504_I04-05	68	M	Malignant	Adenocarcinoma	T4N0M0	II	Old
1504_I06	68	M	Normal	Cancer adjacent colon tissue	-	N	Old
1504_I07-08	47	M	Malignant	Adenocarcinoma (colon tissue)	T2N0M0	I	Young
1504_I09	47	M	Normal	Cancer adjacent colon tissue	-	N	Young
1504_I10-11	50	M	Malignant	Adenocarcinoma	T4N0M0	II	Young
1504_I12	50	M	Normal	Cancer adjacent colon tissue	-	N	Young
1504_I13-14	55	M	Malignant	Adenocarcinoma	T2N0M0	I	Young
1504_I15	55	M	Normal	Cancer adjacent colon tissue (smooth muscle tissue)	-	N	Young
1504_J01-02	77	M	Malignant	Adenocarcinoma	T4N0M0	II	Old
1504_J03	77	M	Normal	Cancer adjacent colon tissue	-	N	Old
1504_J04-05	45	M	Malignant	Adenocarcinoma	T3N0M0	II	Young
1504_J06	45	M	Normal	Cancer adjacent colon tissue	-	N	Young
1504_J07-08	76	M	Malignant	Mucinous adenocarcinoma	T4N0M0	II	Old
1504_J09	76	M	Normal	Cancer adjacent colon tissue	-	N	Old
1504_J10-11	52	M	Malignant	Mucinous adenocarcinoma	T2N0M0	I	Young
1504_J12	52	M	Normal	Cancer adjacent colon tissue	-	N	Young
1504_J13-14	49	F	Malignant	Adenocarcinoma	T4N0M0	II	Young
1504_J15	49	F	Normal	Cancer adjacent colon tissue	-	N	Young
6161_A01-02	67	M	Malignant	Adenocarcinoma	T2N0M0	I	Old
6161_A03-04	78	F	Malignant	Adenocarcinoma	T1N0M0	I	Old
6161_A06	67	M	Malignant	Adenocarcinoma	T2N0M0	I	Old
6161_A07	55	M	Malignant	Adenocarcinoma	T1N0M0	I	Young
6161_A09-10	77	M	Malignant	Adenocarcinoma	T1N0M0	I	Old
6161_A11-11	49	M	Malignant	Adenocarcinoma	T2N0M0	I	Young
6161_A13-14	44	F	Malignant	Adenocarcinoma	T2N0M0	I	Young
6161_A15-16	50	M	Malignant	Adenocarcinoma	T2N0M0	I	Young
6161_A17-18	55	M	Malignant	Adenocarcinoma	T2N0M0	I	Young
6161_A19-20	45	M	Malignant	Adenocarcinoma	T2N0M0	I	Young
6161_A21-22	69	M	Malignant	Adenocarcinoma	T2N0M0	I	Old
6161_A23-24	68	F	Malignant	Adenocarcinoma	T2N0M0	I	Old
6161_A25-26	69	M	Malignant	Adenocarcinoma	T2N0M0	I	Old
6161_A27-28	70	M	Malignant	Adenocarcinoma	T2N0M0	I	Old
6161_B01-02	43	M	Malignant	Adenocarcinoma	T2N0M0	I	Young
6161_B03-04	71	M	Malignant	Adenocarcinoma	T2N0M0	I	Old
6161_B05-06	71	M	Malignant	Adenocarcinoma	T2N0M0	I	Old
6161_B07-08	62	M	Malignant	Adenocarcinoma	T2N0M0	I	Young
6161_B09-10	69	F	Malignant	Adenocarcinoma	T2N0M0	I	Old
6161_B11-12	72	M	Malignant	Adenocarcinoma	T2N0M0	I	Old
6161_B13-14	71	M	Malignant	Adenocarcinoma	T2N0M0	I	Old
6161_B15-16	70	F	Malignant	Adenocarcinoma	T1N0M0	I	Old
6161_B17-18	60	F	Malignant	Adenocarcinoma	T3N1M0	III	Young
6161_B19-20	48	M	Malignant	Mucinous adenocarcinoma	T3N1M0	III	Young
6161_B21-22	38	F	Malignant	Adenocarcinoma	T3N0M0	II	Young
6161_B23-24	46	F	Malignant	Adenocarcinoma	T3N0M0	II	Young
6161_B25-26	41	F	Malignant	Mucinous adenocarcinoma	T3N0M0	II	Young
6161_B27-28	72	M	Malignant	Adenocarcinoma	T3N0M0	II	Old
6161_C01-02	60	M	Malignant	Adenocarcinoma	T3N0M0	II	Young
6161_C03-04	44	M	Malignant	Mucinous adenocarcinoma	T3N1M0	III	Young
6161_C05-06	40	M	Malignant	Adenocarcinoma	T3N0M0	II	Young
6161_C07-08	48	M	Malignant	Adenocarcinoma	T3N0M0	II	Young
6161_C09-10	61	M	Malignant	Adenocarcinoma	T4N0M0	II	Young
6161_C11-12	44	M	Malignant	Adenocarcinoma	T4N0M0	II	Young
6161_C13-14	27	M	Malignant	Adenocarcinoma	T4N0M0	II	Young
6161_C15-16	61	M	Malignant	Adenocarcinoma	T4N0M0	II	Young
6161_C17-18	64	M	Malignant	Adenocarcinoma	T4N0M0	II	Young
6161_C19-20	52	F	Malignant	Adenocarcinoma	T3N0M0	II	Young
6161_C21-22	82	M	Malignant	Adenocarcinoma	T4N0M0	II	Old
6161_C23-24	46	M	Malignant	Adenocarcinoma	T3N0M0	II	Young
6161_C25-26	51	M	Malignant	Adenocarcinoma	T3N0M0	II	Young
6161_C27-28	46	M	Malignant	Adenocarcinoma	T3N1M0	III	Young
6161_D01-02	48	M	Malignant	Mucinous adenocarcinoma	T3N1M0	III	Young
6161_D03-04	53	M	Malignant	Adenocarcinoma	T3N0M0	II	Young
6161_D05-06	40	M	Malignant	Mucinous adenocarcinoma	T3N0M0	II	Young
6161_D07-08	61	M	Malignant	Mucinous adenocarcinoma	T3N0M0	II	Young
6161_D09-10	59	M	Malignant	Adenocarcinoma	T4N0M0	II	Young
6161_D11-12	50	M	Malignant	Adenocarcinoma	T3N0M0	II	Young
6161_D13-14	36	F	Malignant	Adenocarcinoma	T4N0M0	II	Young
6161_D15-16	75	F	Malignant	Adenocarcinoma	T4N0M0	II	Old
6161_D17-18	74	F	Malignant	Mucinous adenocarcinoma	T4N0M0	II	Old
6161_D19-20	44	F	Malignant	Mucinous adenocarcinoma	T3N0M0	II	Young
6161_D21-22	58	F	Malignant	Adenocarcinoma	T3N0M0	II	Young
6161_D23-24	67	F	Malignant	Adenocarcinoma	T3N0M0	II	Old
6161_D25-26	32	F	Malignant	Adenocarcinoma	T3N0M0	II	Young
6161_D27-28	72	F	Malignant	Mucinous adenocarcinoma	T3N1M0	III	Old
6161_E01-02	43	M	Malignant	Adenocarcinoma with necrosis	T4N0M0	II	Young
6161_E03-04	50	M	Malignant	Adenocarcinoma	T3N0M0	II	Young
6161_E05-06	64	M	Malignant	Adenocarcinoma	T3N1M0	III	Young
6161_E-7-08	44	M	Malignant	Adenocarcinoma	T4N0M0	II	Young
6161_E09-10	73	F	Malignant	Adenocarcinoma	T3N0M0	II	Old
6161_E11-12	57	M	Malignant	Adenocarcinoma	T3N0M0	II	Young
6161_E13-14	60	M	Malignant	Adenocarcinoma	T4N0M0	II	Young
6161_E15-16	39	M	Malignant	Adenocarcinoma with necrosis	T4N0M0	II	Young
6161_E17-18	52	F	Malignant	Adenocarcinoma	T3N0M0	II	Young
6161_E19-20	54	M	Malignant	Adenocarcinoma	T3N0M0	II	Young
6161_E21-22	33	M	Malignant	Adenocarcinoma	T3N1M0	III	Young
6161_E23-24	78	F	Malignant	Adenocarcinoma	T3N1M0	III	Old
6161_E25-26	56	M	Malignant	Adenocarcinoma	T3N1M0	III	Young
6161_E27-28	46	F	Malignant	Adenocarcinoma	T3N1M0	III	Young
6161_F01-02	71	M	Malignant	Adenocarcinoma	T3N1M0	III	Old
6161_F03-04	49	M	Malignant	Mucinous adenocarcinoma	T4N0M0	II	Young
6161_F05-06	68	M	Malignant	Adenocarcinoma	T4N0M0	II	Old
6161_F07-08	54	M	Malignant	Adenocarcinoma	T3N0M0	II	Young
6161_F09-10	45	M	Malignant	Adenocarcinoma	T3N0M0	II	Young
6161_F11-12	62	M	Malignant	Adenocarcinoma	T3N1M0	III	Young
6161_F13-14	76	M	Malignant	Mucinous adenocarcinoma	T3N1M0	III	Old
6161_F15-16	51	M	Malignant	Adenocarcinoma	T3N1M0	III	Young
6161_F17-18	63	F	Malignant	Adenocarcinoma	T3N0M0	II	Young
6161_F19-20	64	F	Malignant	Adenocarcinoma	T3N0M0	II	Young
6161_F21-22	41	F	Malignant	Adenocarcinoma	T3N0M0	II	Young
6161_F23-24	82	F	Malignant	Adenocarcinoma	T3N0M0	II	Old
6161_F25-26	74	F	Malignant	Adenocarcinoma	T4N0M0	II	Old
6161_F27-28	48	M	Malignant	Adenocarcinoma	T3N1M0	III	Young
6161_G01-02	77	M	Malignant	Adenocarcinoma with necrosis	T4N0M0	II	Old
6161_G03-04	63	F	Malignant	Adenocarcinoma	T3N1M0	III	Young
6161_G05-06	69	F	Malignant	Adenocarcinoma	T3N0M0	II	Old
6161_G07-08	72	F	Malignant	Adenocarcinoma	T3N0M0	II	Old
6161_G10	30	F	Malignant	Adenocarcinoma	T3N1M0	III	Young
6161_G11-12	50	F	Malignant	Adenocarcinoma	T3N1M0	III	Young
6161_G13-14	66	F	Malignant	Adenocarcinoma	T3N0M0	II	Old
6161_G15-16	75	M	Malignant	Adenocarcinoma	T2N1M0	III	Old
6161_G17-18	69	F	Malignant	Adenocarcinoma	T3N1M0	III	Old
6161_G19-20	60	F	Malignant	Mucinous adenocarcinoma	T3N1M0	III	Young
6161_G21-22	42	M	Malignant	Adenocarcinoma	T3N1M0	III	Young
6161_G23-24	57	M	Malignant	Mucinous adenocarcinoma	T3N0M0	II	Young
6161_G25-26	62	M	Malignant	Adenocarcinoma	T3N1M0	III	Young
6161_G27-28	52	F	Malignant	Adenocarcinoma	T3N0M0	II	Young
6161_H01-02	82	M	Malignant	Adenocarcinoma	T3N0M0	II	Old
6161_H03-04	70	F	Malignant	Adenocarcinoma	T3N0M0	II	Old
6161_H05-06	64	M	Malignant	Adenocarcinoma	T3N0M0	II	Young
6161_H07-08	60	M	Malignant	Adenocarcinoma	T4N0M0	II	Young
6161_H09-10	78	F	Malignant	Adenocarcinoma	T3N0M0	II	Old
6161_H11-12	59	M	Malignant	Mucinous adenocarcinoma	T3N1M0	III	Young
6161_H13-14	68	F	Malignant	Adenocarcinoma	T3N1M0	III	Old
6161_H15-16	68	F	Malignant	Mucinous adenocarcinoma	T3N0M0	II	Old
6161_H17-18	50	F	Malignant	Adenocarcinoma	T3N1M0	III	Young
6161_H19-20	60	M	Malignant	Adenocarcinoma	T3N1M0	III	Young
6161_H21	41	F	Malignant	Adenocarcinoma	T3N0M0	II	Young
6161_H23-24	71	M	Malignant	Adenocarcinoma	T4N0M0	II	Old
6161_H25-26	41	M	Malignant	Adenocarcinoma	T3N0M0	II	Young
6161_H27-28	71	M	Malignant	Adenocarcinoma	T3N0M0	II	Old
6161_I01-02	59	M	Malignant	Adenocarcinoma	T4N0M0	II	Young
6161_I03-04	74	M	Malignant	Adenocarcinoma	T3N0M0	II	Old
6161_I05-06	70	M	Malignant	Adenocarcinoma	T3N0M0	II	Old
6161_I07-08	56	F	Malignant	Adenocarcinoma	T3N1M0	III	Young
6161_I09-10	58	F	Malignant	Adenocarcinoma	T3N1M0	III	Young
6161_I11-12	68	F	Malignant	Adenocarcinoma	T3N1M0	III	Old
6161_I13-14	62	M	Malignant	Adenocarcinoma	T3N0M0	II	Young
6161_I15-16	51	F	Malignant	Adenocarcinoma	T3N0M0	II	Young
6161_I17-18	31	M	Malignant	Adenocarcinoma	T3N0M0	II	Young
6161_I19-20	76	M	Malignant	Adenocarcinoma	T3N0M0	II	Old
6161_I21-22	64	M	Malignant	Mucinous adenocarcinoma	T3N0M0	II	Young
6161_I23-24	61	M	Malignant	Adenocarcinoma	T3N1M0	III	Young
6161_I25-26	62	F	Malignant	Adenocarcinoma with necrosis (sparse)	T4N0M0	II	Young
6161_I27-28	63	F	Malignant	Adenocarcinoma	T4N0M0	II	Young
6161_J01-02	69	F	Malignant	Adenocarcinoma	T3N0M0	II	Old
6161_J03-04	48	F	Malignant	Adenocarcinoma	T3N0M0	II	Young
6161_J05-06	55	F	Malignant	Adenocarcinoma	T4N0M0	II	Young
6161_J07-08	56	M	Malignant	Adenocarcinoma	T3N1M0	III	Young
6161_J09-10	73	F	Malignant	Adenocarcinoma	T4N0M0	II	Old
6161_J11-12	56	M	Malignant	Mucinous adenocarcinoma	T3N1M0	III	Young
6161_J13-14	52	M	Malignant	Adenocarcinoma	T4N0M0	II	Young
6161_J15-16	72	M	Malignant	Adenocarcinoma	T3N0M0	II	Old
6161_J17-18	52	M	Malignant	Adenocarcinoma	T3N0M0	II	Young
6161_J19-20	68	F	Malignant	Adenocarcinoma	T3N0M0	II	Old
6161_J21-22	38	M	Malignant	Adenocarcinoma	T3N0M0	II	Young
6161_J23-24	51	M	Malignant	Adenocarcinoma	T4N0M0	II	Young
6161_J25-26	34	M	Malignant	Adenocarcinoma	T4N0M0	II	Young
6161_J27-28	66	F	Malignant	Adenocarcinoma	T4N0M0	II	Old
6161_K01-03	62	M	Malignant	Adenocarcinoma	T4N0M0	II	Young
2023-03-04	42	F	Malignant	Adenocarcinoma	T3N0M0	II	Young
6161_K05-06	53	M	Malignant	Adenocarcinoma	T3N0M0	II	Young
6161_K07-08	70	M	Malignant	Adenocarcinoma	T3N0M0	II	Old
6161_K09-10	53	F	Malignant	Adenocarcinoma	T3N0M0	II	Young
6161_K11-12	62	M	Malignant	Adenocarcinoma	T4N0M0	II	Young
6161_K13-14	69	M	Malignant	Adenocarcinoma	T3N0M0	II	Old
6161_K15-16	50	M	Malignant	Mucinous adenocarcinoma	T3N0M0	II	Young
6161_K17-18	62	F	Malignant	Adenocarcinoma	T3N0M0	II	Young
6161_K19-20	40	F	Malignant	Mucinous adenocarcinoma	T3N0M0	II	Young
6161_K21-22	50	M	Malignant	Adenocarcinoma	T3N0M0	II	Young
6161_K23-24	53	F	Malignant	Adenocarcinoma	T3N0M0	II	Young
6161_K25-26	55	F	Malignant	Adenocarcinoma	T3N0M0	II	Young
6161_K27-28	72	F	Malignant	Adenocarcinoma	T3N1M0	III	Old
6161_L01-02	82	F	Malignant	Adenocarcinoma	T3N0M0	II	Old
6161_L03-04	73	M	Malignant	Adenocarcinoma	T3N0M0	II	Old
6161_L05-06	60	M	Malignant	Adenocarcinoma	T4N0M0	II	Young
6161_L07-08	54	F	Malignant	Adenocarcinoma	T3N0M0	II	Young
6161_L09-10	51	M	Malignant	Adenocarcinoma	T3N0M0	II	Young
6161_L11-12	63	M	Malignant	Mucinous adenocarcinoma	T3N0M0	II	Young
6161_L13-14	41	M	Malignant	Adenocarcinoma	T4N0M0	II	Young
6161_L15-16	46	F	Malignant	Adenocarcinoma	T3N0M0	II	Young
6161_L17-18	53	M	Malignant	Adenocarcinoma	T3N0M0	II	Young
6161_L19-20	50	F	Malignant	Adenocarcinoma	T3N0M0	II	Young
6161_L21-22	26	F	Malignant	Adenocarcinoma	T3N0M0	II	Young
6161_L23-24	70	F	Malignant	Adenocarcinoma	T3N0M0	II	Old
6161_L25-26	63	F	Malignant	Adenocarcinoma	T3N0M0	II	Young
6161_L27-28	44	F	Malignant	Mucinous adenocarcinoma	T3N0M0	II	Young
6161_M01-02	74	M	Malignant	Adenocarcinoma	T3N1M0	III	Old
6161_M03-04	37	M	Malignant	Adenocarcinoma	T3N1M0	III	Young
6161_M05-06	51	F	Malignant	Mucinous adenocarcinoma	T4N0M0	II	Young
6161_M07-08	55	F	Malignant	Adenocarcinoma	T4N0M0	II	Young
6161_M09-10	75	M	Malignant	Adenocarcinoma	T4N0M0	II	Old
6161_M11-12	33	F	Malignant	Adenocarcinoma	T4N0M0	II	Young
6161_M13-14	75	M	Malignant	Adenocarcinoma	T4N0M0	II	Old
6161_M15-16	31	M	Malignant	Mucinous adenocarcinoma	T4N0M0	II	Young
6161_M17-18	62	M	Malignant	Adenocarcinoma with necrosis (sparse)	T4N0M0	II	Young
6161_M19-20	68	M	Malignant	Adenocarcinoma	T3N0M0	II	Old
6161_M21-22	55	F	Malignant	Adenocarcinoma	T3N0M0	II	Young
6161_M23-24	67	M	Malignant	Adenocarcinoma	T4N0M0	II	Old
6161_M25-26	54	M	Malignant	Adenocarcinoma	T3N0M0	II	Young
6161_M27-28	43	M	Malignant	Adenocarcinoma	T4N0M0	II	Young
6161_N01-02	38	M	Malignant	Adenocarcinoma	T3N0M0	II	Young
6161_N03-04	44	F	Malignant	Adenocarcinoma	T3N0M0	II	Young
6161_N05-06	60	M	Malignant	Adenocarcinoma	T3N0M0	II	Young
6161_N07-08	49	F	Malignant	Adenocarcinoma	T3N0M0	II	Young
6161_N09-10	52	M	Malignant	Mucinous adenocarcinoma	T4N0M0	II	Young
6161_N11-12	56	M	Malignant	Adenocarcinoma	T3N1M0	III	Young
6161_N13-14	70	F	Malignant	Mucinous adenocarcinoma	T3N0M0	II	Old
6161_N15-16	67	M	Malignant	Adenocarcinoma	T2N1M0	III	Old
6161_N17-18	42	M	Malignant	Adenocarcinoma	T3N1M0	III	Young
6161_N19-20	52	F	Malignant	Adenocarcinoma	T3N1M0	III	Young
6161_N21-22	57	M	Malignant	Adenocarcinoma	T3N0M0	II	Young
6161_N23-24	60	M	Malignant	Adenocarcinoma	T3N1M0	III	Young
6161_N25-26	77	F	Malignant	Adenocarcinoma	T3N1M0	III	Old
6161_N28	43	M	Malignant	Adenocarcinoma	T3N0M0	II	Young
6161_O01-02	71	M	Malignant	Adenocarcinoma	T3N0M0	II	Old
6161_O02-04	57	F	Malignant	Adenocarcinoma	T3N0M0	II	Young
6161_O05-06	43	M	Malignant	Adenocarcinoma	T3N0M0	II	Young
6161_O07-08	73	M	Malignant	Adenocarcinoma	T3N0M0	II	Old
6161_O09-10	55	M	Malignant	Adenocarcinoma	T4N0M0	II	Young
6161_O11-12	79	F	Malignant	Adenocarcinoma	T4N0M0	II	Old
6161_O13-14	54	F	Malignant	Adenocarcinoma	T4N0M0	II	Young
6161_O15-16	58	F	Malignant	Adenocarcinoma	T4N0M0	II	Young
6161_O17-18	66	M	Malignant	Adenocarcinoma	T4N0M0	II	Old
6161_O19-20	45	M	Malignant	Adenocarcinoma	T4N0M0	II	Young
6161_O21-22	46	M	Malignant	Mucinous adenocarcinoma	T3N0M0	II	Young
6161_O23-24	67	M	Malignant	Adenocarcinoma	T3N0M0	II	Old
6161_O25-26	51	F	Malignant	Adenocarcinoma	T3N0M0	II	Young
6161_O27-28	42	M	Malignant	Adenocarcinoma	T3N1M0	III	Young
6161_P01-02	42	F	Malignant	Adenocarcinoma	T3N1M0	III	Young
6161_P03-04	65	F	Malignant	Adenocarcinoma	T3N1M0	III	Old
6161_P05-06	47	M	Malignant	Mucinous adenocarcinoma	T3N0M0	II	Young
6161_P07-08	34	M	Malignant	Adenocarcinoma	T3N0M0	II	Young
6161_P09-10	54	M	Malignant	Adenocarcinoma	T3N0M0	II	Young
6161_P11-12	34	M	Malignant	Adenocarcinoma	T4N0M0	II	Young
6161_P13-14	66	F	Malignant	Adenocarcinoma	T3N1M0	III	Old
6161_P15-16	72	M	Malignant	Adenocarcinoma	T4N0M0	II	Old
6161_P17-18	74	F	Malignant	Mucinous adenocarcinoma	T3N0M0	II	Old
6161_P19-20	70	M	Malignant	Mucinous adenocarcinoma	T4N0M0	II	Old
6161_P21-22	46	M	Malignant	Adenocarcinoma	T4N0M0	II	Young
6161_P23-24	63	M	Malignant	Adenocarcinoma	T3N0M0	II	Young
6161_P25-26	40	M	Malignant	Adenocarcinoma	T3N0M0	II	Young
6161_P27-28	74	M	Malignant	Adenocarcinoma	T4N0M0	II	Old
6161_Q01-02	81	F	Malignant	Adenocarcinoma	T3N0M0	II	Old
6161_Q03-04	57	M	Malignant	Adenocarcinoma	T3N0M0	II	Young
6161_Q05-06	72	M	Malignant	Mucinous adenocarcinoma	T3N0M0	II	Old
6161_Q07-08	31	M	Malignant	Adenocarcinoma	T4N0M0	II	Young
6161_Q09-10	53	F	Malignant	Adenocarcinoma	T4N0M0	II	Young
6161_Q11-12	69	M	Malignant	Adenocarcinoma	T4N0M0	II	Old
6161_Q13-14	53	M	Malignant	Adenocarcinoma	T3N0M0	II	Young
6161_Q15-16	62	M	Malignant	Adenocarcinoma	T4N0M0	II	Young
6161_Q17-18	36	M	Malignant	Mucinous adenocarcinoma	T4N0M0	II	Young
6161_Q19-20	60	M	Malignant	Adenocarcinoma	T4N0M0	II	Young
6161_Q21-22	82	M	Malignant	Adenocarcinoma	T3N0M0	II	Old
6161_Q23-24	50	M	Malignant	Adenocarcinoma	T4N0M0	II	Young
6161_Q25-26	65	M	Malignant	Adenocarcinoma	T4N0M0	II	Old
6161_Q27-28	42	M	Malignant	Mucinous adenocarcinoma	T4N0M0	II	Young
6161_R01-02	70	F	Malignant	Mucinous adenocarcinoma	T3N0M0	II	Old
6161_R03-04	38	M	Malignant	Adenocarcinoma	T4N0M0	II	Young
6161_R05-06	40	M	Malignant	Adenocarcinoma	T3N0M0	II	Young
6161_R07-08	65	M	Malignant	Adenocarcinoma	T3N1M0	III	Old
6161_R09-10	51	M	Malignant	Adenocarcinoma	T4N0M0	II	Young
6161_R11-12	51	M	Malignant	Adenocarcinoma	T3N2M0	III	Young
6161_R13-14	63	F	Malignant	Adenocarcinoma	T3N0M0	II	Young
6161_R15-16	82	F	Malignant	Adenocarcinoma	T4N0M0	II	Old
6161_R17-18	35	M	Malignant	Mucinous adenocarcinoma	T4N0M0	II	Young
6161_R19-20	34	M	Malignant	Mucinous adenocarcinoma	T3N1M0	III	Young
6161_R21-22	72	M	Malignant	Adenocarcinoma	T3N0M0	II	Old
6161_R23-24	75	F	Malignant	Mucinous adenocarcinoma	T3N0M0	II	Old
6161_R25-26	73	F	Malignant	Adenocarcinoma	T3N0M0	II	Old
6161_R27-28	36	F	Malignant	Mucinous adenocarcinoma	T3N0M0	II	Young
6161_S01-02	46	M	Malignant	Mucinous adenocarcinoma	T3N0M0	II	Young
6161_S03-04	38	M	Malignant	Mucinous adenocarcinoma	T3N0M0	II	Young
6161_S05-06	55	M	Malignant	Adenocarcinoma	T3N0M0	II	Young
6161_S07-08	57	M	Malignant	Adenocarcinoma	T3N0M0	II	Young
6161_S09-10	49	F	Malignant	Adenocarcinoma	T3N0M0	II	Young
6161_S11-12	51	F	Malignant	Mucinous adenocarcinoma	T3N0M0	II	Young
6161_S13-14	51	F	Malignant	Mucinous adenocarcinoma	T3N0M0	II	Young
6161_S15-16	37	F	Malignant	Mucinous adenocarcinoma	T3N0M0	II	Young
6161_S17-18	41	M	Malignant	Adenocarcinoma	T4N0M0	II	Young
6161_S19-20	81	F	Malignant	Adenocarcinoma	T3N0M0	II	Old
6161_S21-22	44	M	Malignant	Adenocarcinoma	T4N0M0	II	Young
6161_S23-24	33	M	Malignant	Adenocarcinoma	T4N0M0	II	Young
6161_S25-26	58	M	Malignant	Adenocarcinoma	T4N1M0	III	Young
6161_S27-28	76	M	Malignant	Adenocarcinoma	T4N2M0	III	Old
6161_T02	80	M	Malignant	Adenocarcinoma	T4N2M0	III	Old
6161_T03-04	54	F	Malignant	Adenocarcinoma	T4N1M0	III	Young
6161_T05-06	38	M	Malignant	Adenocarcinoma	T4N1M0	III	Young
6161_T07-08	41	M	Malignant	Mucinous adenocarcinoma	T4N1M0	III	Young
6161_T11-12	65	M	Malignant	Adenocarcinoma	T4N1M0	III	Old
6161_T13-14	62	F	Malignant	Adenocarcinoma	T4N1M0	III	Young
6161_T15-16	86	M	Malignant	Adenocarcinoma	T4N1M0	III	Old
6161_T17-18	68	F	Malignant	Adenocarcinoma	T4N2M0	III	Old
6161_T19-20	40	M	Malignant	Adenocarcinoma	T4N2M0	III	Young
6161_T21-22	61	M	Malignant	Adenocarcinoma	T3N2M0	III	Young
6161_T23-24	56	M	Malignant	Adenocarcinoma	T4N2M0	III	Young
6161_T25-26	33	F	Malignant	Adenocarcinoma	T4N1M0	III	Young
6161_T27-28	81	F	Malignant	Mucinous adenocarcinoma	T4N2M0	III	Old
6161_U02	38	M	Malignant	Adenocarcinoma	T4N1M0	III	Young
6161_U03-04	72	F	Malignant	Adenocarcinoma	T4N1M0	III	Old
6161_U05-06	48	F	Malignant	Adenocarcinoma	T4N1M0	III	Young
6161_U07-08	61	M	Malignant	Adenocarcinoma	T4N1M0	III	Young
6161_U09-10	20	F	Malignant	Adenocarcinoma	T4N1M0	III	Young
6161_U15-16	32	M	Malignant	Mucinous adenocarcinoma	T4N0M0	II	Young
6161_U19-20	26	M	Malignant	Adenocarcinoma	T3N2M0	III	Young
6161_U25-26	51	F	Malignant	Adenocarcinoma	T4N1M0	III	Young
6161_U27-28	48	M	Malignant	Adenocarcinoma	T4N2M0	III	Young
6161_V02	77	M	Normal	Adjacent normal colon tissue	-	N	Old
6161_V03	67	M	Normal	Adjacent normal colon tissue	-	N	Old
6161_V04	66	M	Normal	Adjacent normal colon mucosa tissue	-	N	Old
6161_V05	30	M	Normal	Adjacent normal colon tissue	-	N	Young
6161_V06	60	M	Normal	Adjacent normal colon tissue	-	N	Young
6161_V07	66	F	Normal	Adjacent normal colon tissue	-	N	Old
6161_V08	58	F	Normal	Adjacent normal colon tissue	-	N	Young
6161_V09	76	M	Normal	Adjacent normal colon tissue	-	N	Old
6161_V11	59	M	Normal	Adjacent normal colon tissue	-	N	Young
6161_V12	21	F	Normal	Colon tissue	-	N	Young
6161_V14	40	M	Normal	Colon mucosa tissue	-	N	Young
6161_V15	30	M	Normal	Colon tissue	-	N	Young
6161_V16	35	M	Normal	Colon tissue	-	N	Young
6161_V17	30	M	Normal	Colon tissue	-	N	Young
6161_V19	40	M	Normal	Colon tissue	-	N	Young
6161_V20	33	M	Normal	Colon tissue	-	N	Young
6161_V21	30	M	Normal	Colon tissue	-	N	Young
6161_V22	28	M	Normal	Colon tissue	-	N	Young
6161_V23	21	F	Normal	Colon tissue	-	N	Young
6161_V24	25	M	Normal	Colon tissue	-	N	Young
6161_V25	21	F	Normal	Colon tissue	-	N	Young
6161_V26	35	M	Normal	Colon tissue	-	N	Young
6161_V27	30	M	Normal	Colon mucosa tissue	-	N	Young
*A predetermined age threshold of 65 years, above which is considered old group and below which is considered young group, is based on published research and guidelines from the World Health Organization.

## Sheet: Table S3
Supplemental Table 3. Quantification of UEA1 intensity in colon adenocarcinoma tissue microarray (TMA) samples.
Name	Age	Sex	Type	Pathology diagnosis	Stage	Group*	UEA-1 area µm^2	UEA-1 Mean per 1 µm
487_C1	54	M	Normal	Cancer adjacent colon tissue	N	Young	5084.4	12.6335
487_C2	43	M	Normal	Cancer adjacent colon tissue	N	Young	855.96	10.0519
487_C3	57	F	Normal	Cancer adjacent colon tissue	N	Young	348.81	10.8434
487_C4	70	F	Normal	Cancer adjacent colon tissue	N	Old	14095.2	32.6236
487_C7	82	F	Normal	Cancer adjacent colon tissue	N	Old	79915.8	48.0531
487_C8	26	M	Normal	Cancer adjacent colon tissue	N	Young	7168	9.1268
487_F1	41	F	Normal	Cancer adjacent colon mucosa tissue	N	Young	5104.3	13.3757
487_F2	50	F	Normal	Cancer adjacent colon tissue (smooth muscle)	N	Young	249.65	10.1782
487_F3	53	M	Normal	Cancer adjacent colon tissue	N	Young	29200.1	17.5888
487_F4	62	F	Normal	Cancer adjacent colon tissue	N	Young	1140.5	8.90083
487_F5	44	F	Normal	Cancer adjacent colon tissue	N	Young	8879.1	13.6662
487_F7	77	M	Normal	Cancer adjacent colon tissue	N	Old	10114.5	27.7734
487_F8	41	F	Normal	Cancer adjacent colon tissue	N	Young	17.83	13.1361
1201_A01	65	M	Malignant	Adenocarcinoma	II	Old	81164.7	35.8846
1201_A02	70	M	Malignant	Adenocarcinoma	II	Old	29997.2	24.6549
1201_A03	71	M	Malignant	Adenocarcinoma	II	Old	52624.3	31.161
1201_A04	60	M	Malignant	Adenocarcinoma (fibrovascular)	II	Young	52117.2	25.0965
1201_A05	53	F	Malignant	Adenocarcinoma	II	Young	49650.1	26.4887
1201_A06	34	M	Malignant	Adenocarcinoma	II	Young	60094.5	29.3874
1201_A07	72	M	Malignant	Adenocarcinoma	I	Old	12123.6	18.2638
1201_A08	51	M	Malignant	Adenocarcinoma	III	Young	24698.8	21.6956
1201_A09	30	F	Malignant	Adenocarcinoma	III	Young	11163.3	21.4429
1201_A10	55	M	Malignant	Adenocarcinoma	I	Young	94.74	10.0962
1201_A11	60	F	Malignant	Adenocarcinoma	II	Young	284.23	11.7638
1201_A12	53	F	Malignant	Adenocarcinoma	II	Young	8.24	9.90537
1201_B01	49	F	Malignant	Adenocarcinoma (smooth muscle)	III	Young	91222.6	40.4391
1201_B02	75	M	Malignant	Adenocarcinoma	II	Old	79356.9	34.4975
1201_B03	58	M	Malignant	Adenocarcinoma	III	Young	93778.8	40.1342
1201_B04	38	M	Malignant	Adenocarcinoma (sparse)	III	Young	71249.3	33.488
1201_B05	55	M	Malignant	Mucinous adenocarcinoma	III	Young	25247	15.9806
1201_B06	82	M	Malignant	Adenocarcinoma	II	Old	31081.9	17.6631
1201_B07	68	F	Malignant	Adenocarcinoma	III	Old	7976.2	15.7501
1201_B08	65	F	Malignant	Papillary adenocarcinoma	II	Old	628.01	12.7406
1201_B09	61	M	Malignant	Mucinous adenocarcinoma	II	Young	2984.9	13.0404
1201_B10	64	M	Malignant	Adenocarcinoma	II	Young	2142	13.3779
1201_B11	31	M	Malignant	Adenocarcinoma	II	Young	456.82	12.8978
1201_B12	75	M	Malignant	Adenocarcinoma	II	Old	1297.6	10.1668
1201_C01	44	F	Malignant	Adenocarcinoma	II	Young	54229.5	26.602
1201_C02	40	F	Malignant	Adenocarcinoma	II	Young	68560.6	29.6282
1201_C03	43	M	Malignant	Adenocarcinoma	III	Young	95179.3	37.9324
1201_C04	49	M	Malignant	Adenocarcinoma	II	Young	95427.2	58.113
1201_C05	71	M	Malignant	Adenocarcinoma	III	Old	81544.8	70.4548
1201_C06	47	M	Malignant	Adenocarcinoma	II	Young	39449.2	23.5025
1201_C07	38	M	Malignant	Adenocarcinoma	III	Young	3190.9	12.2144
1201_C08	53	M	Malignant	Adenocarcinoma	I	Young	16774.3	21.6347
1201_C09	76	M	Malignant	Adenocarcinoma	II	Old	4196	14.1537
1201_C11	86	F	Malignant	Adenocarcinoma	II	Old	17805.7	19.7221
1201_C12	42	F	Malignant	Adenocarcinoma	II	Young	86.51	9.75038
1201_D01	32	M	Malignant	Adenocarcinoma	II	Young	23794.1	14.4224
1201_D02	49	F	Malignant	Mucinous adenocarcinoma	III	Young	23213.3	16.8873
1201_D03	71	M	Malignant	Adenocarcinoma	III	Old	79547.8	40.9118
1201_D04	62	M	Malignant	Adenocarcinoma	II	Young	31474.4	22.3184
1201_D05	60	F	Malignant	Adenocarcinoma	III	Young	56734.3	24.3822
1201_D06	31	M	Malignant	Adenocarcinoma	II	Young	67260	32.7978
1201_D07	48	F	Malignant	Adenocarcinoma	II	Young	15701	19.6456
1201_D08	66	M	Malignant	Adenocarcinoma	II	Old	51787.7	37.8804
1201_D09	73	M	Malignant	Adenocarcinoma	III	Old	16383.9	18.0496
1201_D10	75	M	Malignant	Adenocarcinoma	II	Old	3394	14.5068
1201_D11	70	F	Malignant	Adenocarcinoma	II	Old	18856.7	18.4946
1201_D12	35	M	Malignant	Adenocarcinoma	III	Young	32.96	10.4307
1201_E01	53	F	Malignant	Adenocarcinoma	II	Young	24784.9	20.6351
1201_E02	70	M	Malignant	Adenocarcinoma	II	Old	23794.3	18.7265
1201_E03	50	M	Malignant	Adenocarcinoma	II	Young	58996.9	27.9838
1201_E04	40	F	Malignant	Adenocarcinoma (sparse)	III	Young	83195.1	56.9225
1201_E05	28	M	Malignant	Adenocarcinoma	II	Young	36999.4	23.871
1201_E06	71	F	Malignant	Adenocarcinoma (fibrovascular)	II	Old	26661.6	23.4235
1201_E07	58	M	Malignant	Adenocarcinoma	II	Young	42614.9	25.2744
1201_E08	74	M	Malignant	Adenocarcinoma	II	Old	17463.7	21.0719
1201_E09	69	M	Malignant	Adenocarcinoma	III	Old	30851.3	21.0084
1201_E10	66	M	Malignant	Adenocarcinoma	II	Old	15335.9	19.0301
1201_E11	71	F	Malignant	Adenocarcinoma	II	Old	939.12	6.62108
1201_E12	76	F	Malignant	Adenocarcinoma	I	Old	6835.6	15.1103
1201_F01	60	F	Malignant	Adenocarcinoma	III	Young	21474.5	18.3347
1201_F02	70	M	Malignant	Adenocarcinoma	II	Old	39144.7	24.6586
1201_F03	77	M	Malignant	Adenocarcinoma (sparse)	III	Old	109885	97.1516
1201_F04	80	F	Malignant	Adenocarcinoma	II	Old	67134.9	30.2763
1201_F05	66	M	Malignant	Adenocarcinoma	II	Old	58106.8	30.7506
1201_F06	79	M	Malignant	Adenocarcinoma	II	Old	45484	31.7567
1201_F07	70	F	Malignant	Adenocarcinoma	III	Old	52380.1	27.9016
1201_F08	30	M	Malignant	Adenocarcinoma	III	Young	87420.1	35.2134
1201_F09	61	M	Malignant	Adenocarcinoma	II	Young	45853.9	25.9609
1201_F11	41	M	Malignant	Adenocarcinoma	III	Young	43194.2	25.9632
1201_F12	82	M	Malignant	Adenocarcinoma	II	Old	58173	33.2069
1201_G01	36	M	Malignant	Adenocarcinoma (tumor necrosis)	II	Young	29641.4	21.2352
1201_G02	45	M	Malignant	Adenocarcinoma	II	Young	23512.3	19.7369
1201_G03	56	F	Malignant	Adenocarcinoma	II	Young	58985.6	36.4168
1201_G04	73	F	Malignant	Adenocarcinoma	III	Old	50478.2	21.2612
1201_G05	77	M	Malignant	Adenocarcinoma	II	Old	35505.3	20.0418
1201_G06	50	M	Malignant	Adenocarcinoma	I	Young	24650.7	18.2727
1201_G07	48	M	Malignant	Adenocarcinoma	II	Young	52062.2	27.0684
1201_G08	44	M	Malignant	Adenocarcinoma	II	Young	87373	34.6568
1201_G09	52	F	Malignant	Adenocarcinoma	II	Young	62997.8	26.744
1201_G10	70	M	Malignant	Adenocarcinoma	II	Old	105126	42.5053
1201_G11	86	M	Malignant	Adenocarcinoma	III	Old	56207.2	27.123
1201_G12	60	M	Malignant	Adenocarcinoma	II	Young	40267	25.1213
1201_H02	63	F	Malignant	Adenocarcinoma	II	Young	4711.3	11.8581
1201_H03	27	M	Malignant	Adenocarcinoma	II	Young	22603	20.7241
1201_H04	70	M	Malignant	Adenocarcinoma	III	Old	65880.7	29.6493
1201_H05	44	M	Malignant	Adenocarcinoma	II	Young	22228.9	20.7513
1201_H06	50	F	Malignant	Adenocarcinoma	III	Young	66531.6	27.7879
1201_H07	53	M	Malignant	Adenocarcinoma	II	Young	60171.3	27.6405
1201_H08	76	M	Malignant	Adenocarcinoma	II	Old	67515	26.8786
1201_H09	45	M	Malignant	Mucinous adenocarcinoma	II	Young	45705.6	22.8565
1201_H10	22	F	Malignant	Adenocarcinoma	III	Young	73076.9	32.2639
1201_H11	55	M	Malignant	Adenocarcinoma	III	Young	71956.8	34.0603
1201_H12	58	M	Malignant	Adenocarcinoma	III	Young	54854.9	27.5194
1201_I01	74	F	Malignant	Adenocarcinoma	III	Old	19476.3	18.4339
1201_I02	60	M	Malignant	Adenocarcinoma	II	Young	10061.3	17.9335
1201_I03	53	F	Malignant	Adenocarcinoma	II	Young	6240.9	17.305
1201_I04	68	M	Malignant	Adenocarcinoma with neuroendocrine differentiation	III	Old	65184.8	31.2547
1201_I05	71	M	Malignant	Adenocarcinoma	III	Old	79095.7	35.1681
1201_I06	75	M	Malignant	Adenocarcinoma	II	Old	62378.7	28.8835
1201_I07	50	F	Malignant	Mucinous adenocarcinoma	II	Young	42610	21.8692
1201_I08	56	M	Malignant	Adenocarcinoma	II	Young	60220.3	29.9895
1201_I09	33	M	Malignant	Adenocarcinoma	II	Young	56282.7	28.4442
1201_I10	72	M	Malignant	Adenocarcinoma	II	Old	64964.2	28.8024
1201_I11	54	M	Malignant	Signet ring cell carcinoma	II	Young	12120.7	18.9439
1201_I12	24	M	Malignant	Signet ring cell carcinoma	III	Young	46104.6	25.6365
1504_A01	68	M	Malignant	Adenocarcinoma	II	Old	100.74	18.4305
1504_A02	68	M	Malignant	Adenocarcinoma	II	Old	289.08	18.4765
1504_A03	68	M	Normal	Cancer adjacent colon tissue	N	Old	13609.9	27.6765
1504_A04	75	M	Malignant	Adenocarcinoma	II	Old	26782.8	44.974
1504_A05	75	M	Malignant	Adenocarcinoma	II	Old	9875.1	31.437
1504_A06	75	M	Normal	Cancer adjacent colon tissue	N	Old	11059	28.8955
1504_A07	80	M	Malignant	Adenocarcinoma	I	Old	6636.7	31.2375
1504_A08	80	M	Malignant	Adenocarcinoma	I	Old	7367.7	36.835
1504_A09	80	M	Normal	Cancer adjacent colon tissue	N	Old	8282.6	35.5755
1504_A10	60	M	Malignant	Adenocarcinoma	II	Young	2748.2	30.662
1504_A11	60	M	Malignant	Adenocarcinoma	II	Young	925.56	26.6205
1504_A12	60	M	Normal	Cancer adjacent colon tissue	N	Young	1712.7	27.2995
1504_A13	78	M	Malignant	Adenocarcinoma	II	Old	7665.2	29.7505
1504_A14	78	M	Malignant	Adenocarcinoma	II	Old	6121.5	29.682
1504_A15	78	M	Normal	Cancer adjacent colon tissue	N	Old	905.25	20.6385
1504_B01	68	M	Malignant	Adenocarcinoma	II	Old	28865.3	45.755
1504_B02	68	M	Malignant	Adenocarcinoma	II	Old	1206.5	25.3855
1504_B03	68	M	Normal	Cancer adjacent colon tissue	N	Old	2539.2	25.942
1504_B04	30	M	Malignant	Adenocarcinoma	III	Young	17853.8	43.6465
1504_B05	30	M	Malignant	Adenocarcinoma	III	Young	12889.9	39.6765
1504_B06	30	M	Normal	Cancer adjacent colon tissue	N	Young	673.4	30.797
1504_B07	69	F	Malignant	Adenocarcinoma	I	Old	29042.2	41.8945
1504_B08	69	F	Malignant	Adenocarcinoma	I	Old	14007.6	33.7035
1504_B09	69	F	Normal	Cancer adjacent colon tissue (fibrous tissue and smooth muscle)	N	Old	3374.7	27.288
1504_B10	57	M	Malignant	Adenocarcinoma	II	Young	1559.6	25.5755
1504_B11	57	M	Malignant	Adenocarcinoma	II	Young	185.95	23.187
1504_B12	57	M	Normal	Cancer adjacent colon tissue	N	Young	2054.8	29.476
1504_B13	65	F	Malignant	Adenocarcinoma	II	Old	NaN	15.8305
1504_B14	65	F	Malignant	Adenocarcinoma	II	Old	46.49	18.0675
1504_B15	65	F	Normal	Cancer adjacent colon tissue	N	Old	388.29	17.9145
1504_C01	46	M	Malignant	Adenocarcinoma	III	Young	253.1	19.006
1504_C02	46	M	Malignant	Adenocarcinoma	III	Young	5.165	16.641
1504_C03	46	M	Normal	Cancer adjacent colon tissue	N	Young	418.24	21.119
1504_C04	66	M	Malignant	Adenocarcinoma	II	Old	619.94	23.023
1504_C05	66	M	Malignant	Adenocarcinoma	II	Old	768	23.748
1504_C06	66	M	Normal	Cancer adjacent colon tissue	N	Old	1155.3	28.369
1504_C07	40	M	Malignant	Mucinous adenocarcinoma	II	Young	3285.5	30.2665
1504_C08	40	M	Malignant	Mucinous adenocarcinoma	II	Young	118.8	20.5955
1504_C09	40	M	Normal	Cancer adjacent colon tissue	N	Young	36.16	18.54
1504_C10	37	M	Malignant	Mucinous adenocarcinoma	II	Young	206.61	16.784
1504_C11	37	M	Malignant	Mucinous adenocarcinoma	II	Young	87.81	15.9625
1504_C12	37	M	Normal	Cancer adjacent colon tissue	N	Young	4319.5	31.914
1504_C13	56	F	Malignant	Adenocarcinoma	II	Young	3796	30.4095
1504_C14	56	F	Malignant	Adenocarcinoma	II	Young	3764.7	24.734
1504_C15	56	F	Normal	Cancer adjacent colon tissue	N	Young	7466.4	18.138
1504_D01	45	F	Malignant	Adenocarcinoma	II	Young	129.13	16.3315
1504_D02	45	F	Malignant	Adenocarcinoma	II	Young	7010.1	27.683
1504_D03	45	F	Normal	Cancer adjacent colon tissue	N	Young	120.81	20.9105
1504_D04	74	M	Malignant	Adenocarcinoma	II	Old	12468.6	30.131
1504_D05	74	M	Malignant	Adenocarcinoma	II	Old	1453.8	23.4175
1504_D06	74	M	Normal	Cancer adjacent colon tissue	N	Old	1296.2	24.5105
1504_D07	32	M	Malignant	Adenocarcinoma	II	Young	1838	27.5965
1504_D08	32	M	Malignant	Adenocarcinoma	II	Young	1508	29.7385
1504_D09	32	M	Normal	Cancer adjacent colon tissue	N	Young	2404.9	22.5915
1504_D10	76	F	Malignant	Adenocarcinoma	I	Old	23760.9	38.7715
1504_D11	76	F	Malignant	Adenocarcinoma	I	Old	5101.1	27.784
1504_D12	76	F	Normal	Cancer adjacent colon tissue	N	Old	2025.4	28.27
1504_D13	54	M	Malignant	Adenocarcinoma	I	Young	6209.4	29.0635
1504_D14	54	M	Malignant	Adenocarcinoma	I	Young	3540.7	25.412
1504_D15	54	M	Normal	Cancer adjacent colon tissue (smooth muscle tissue)	N	Young	651.51	19.7435
1504_E01	37	M	Malignant	Adenocarcinoma	I	Young	244.08	17.3595
1504_E02	37	M	Malignant	Adenocarcinoma	I	Young	1194.5	21.709
1504_E03	37	M	Normal	Cancer adjacent colon tissue	N	Young	461.39	10.4565
1504_E04	45	M	Malignant	Adenocarcinoma	II	Young	10217	29.241
1504_E05	45	M	Malignant	Adenocarcinoma	II	Young	6121.3	33.781
1504_E06	45	M	Normal	Cancer adjacent colon tissue	N	Young	7999	33.9145
1504_E07	64	M	Malignant	Adenocarcinoma	III	Young	14156.3	42.8275
1504_E08	64	M	Malignant	Adenocarcinoma	III	Young	23108.9	44.7685
1504_E09	64	M	Normal	Cancer adjacent colon tissue	N	Young	1025.3	15.7385
1504_E10	66	M	Malignant	Adenocarcinoma	II	Old	1603.3	28.202
1504_E11	66	M	Malignant	Adenocarcinoma	II	Old	20.66	20.2865
1504_E12	66	M	Normal	Cancer adjacent colon tissue	N	Old	87.81	19.8335
1504_E13	68	M	Malignant	Adenocarcinoma	II	Old	1816.6	24.1655
1504_E14	68	M	Malignant	Adenocarcinoma	II	Old	11331.4	31.8865
1504_E15	68	M	Normal	Cancer adjacent colon tissue	N	Old	348.71	17.432
1504_F01	62	F	Malignant	Adenocarcinoma	II	Young	2806.3	27.985
1504_F02	62	F	Malignant	Adenocarcinoma	II	Young	8399.8	34.967
1504_F03	62	F	Normal	Cancer adjacent colon tissue	N	Young	661.16	10.224
1504_F04	30	M	Malignant	Adenocarcinoma (sparse)	II	Young	7159.3	32.4295
1504_F05	30	M	Malignant	Adenocarcinoma	II	Young	4708.3	35.0075
1504_F06	30	M	Normal	Cancer adjacent colon tissue	N	Young	4357.8	29.9895
1504_F07	43	M	Malignant	Adenocarcinoma	II	Young	2163	18.878
1504_F08	43	M	Malignant	Adenocarcinoma	II	Young	149.79	22.8825
1504_F09	43	M	Normal	Cancer adjacent colon tissue	N	Young	5431.3	33.1995
1504_F10	49	F	Malignant	Adenocarcinoma (colon tissue)	II	Young	2523.5	21.4305
1504_F11	49	F	Malignant	Adenocarcinoma	II	Young	5498.7	28.484
1504_F12	49	F	Normal	Cancer adjacent colon tissue	N	Young	8267.7	33.8995
1504_F13	63	M	Malignant	Adenocarcinoma	I	Young	138.15	24.5145
1504_F14	63	M	Malignant	Adenocarcinoma	I	Young	80.3	25.4635
1504_F15	63	M	Normal	Cancer adjacent colon tissue	N	Young	764.21	19.607
1504_G01	65	M	Malignant	Papillary adenocarcinoma	I	Old	3697.8	29.2485
1504_G02	65	M	Malignant	Papillary adenocarcinoma	I	Old	7156.2	33.328
1504_G03	65	M	Normal	Cancer adjacent colon tissue	N	Old	3123.3	20.863
1504_G04	48	M	Malignant	Adenocarcinoma	II	Young	335.74	23.502
1504_G05	48	M	Malignant	Adenocarcinoma	II	Young	154.96	20.8655
1504_G06	48	M	Normal	Cancer adjacent colon tissue	N	Young	712.43	14.8735
1504_G07	59	M	Malignant	Adenocarcinoma	II	Young	501.26	24.2865
1504_G08	59	M	Malignant	Adenocarcinoma	II	Young	1366.3	30.22
1504_G09	59	M	Normal	Cancer adjacent colon tissue	N	Young	933.94	14.478
1504_G10	62	M	Malignant	Papillary adenocarcinoma	I	Young	10062.7	36.6705
1504_G11	62	M	Malignant	Papillary adenocarcinoma	I	Young	87996.5	106.535
1504_G13	66	M	Malignant	Adenocarcinoma	II	Old	312.63	23.3875
1504_G14	66	M	Malignant	Adenocarcinoma	II	Old	113.2	23.02
1504_G15	66	M	Normal	Cancer adjacent colon tissue (epithelial proliferation)	N	Old	42119.7	47.8625
1504_H01	49	M	Malignant	Adenocarcinoma	II	Young	108.47	21.9965
1504_H02	49	M	Malignant	Adenocarcinoma	II	Young	392.56	26.8855
1504_H03	49	M	Normal	Cancer adjacent colon tissue	N	Young	3451.3	33.7695
1504_H04	78	M	Malignant	Adenocarcinoma	I	Old	10703.1	36.3275
1504_H05	78	M	Malignant	Adenocarcinoma	I	Old	10452.2	35.6075
1504_H06	78	M	Normal	Cancer adjacent colon tissue	N	Old	2651.3	26.345
1504_H07	69	F	Malignant	Adenocarcinoma with necrosis (sparse)	II	Old	30872.9	80.021
1504_H08	69	F	Malignant	Adenocarcinoma	II	Old	46393.9	108.884
1504_H09	69	F	Normal	Cancer adjacent colon tissue	N	Old	2113.3	29.071
1504_H10	74	F	Malignant	Adenocarcinoma	II	Old	53919.4	102.923
1504_H11	74	F	Malignant	Adenocarcinoma	II	Old	6114.2	31.468
1504_H12	74	F	Normal	Cancer adjacent colon tissue (smooth muscle tissue)	N	Old	10349.2	29.5335
1504_H13	69	F	Malignant	Adenocarcinoma	II	Old	46337.9	95.1545
1504_H14	69	F	Malignant	Adenocarcinoma	II	Old	87371.7	169.633
1504_H15	69	F	Normal	Cancer adjacent colon tissue	N	Old	19640.3	42.4675
1504_I02	55	M	Malignant	Adenocarcinoma	II	Young	1688.9	30.2955
1504_I03	55	M	Normal	Cancer adjacent colon tissue	N	Young	780.71	12.249
1504_I04	68	M	Malignant	Adenocarcinoma	II	Old	7132.9	32.2415
1504_I05	68	M	Malignant	Adenocarcinoma	II	Old	36702.8	52.2995
1504_I06	68	M	Normal	Cancer adjacent colon tissue	N	Old	23750.4	42.367
1504_I07	47	M	Malignant	Adenocarcinoma (colon tissue)	I	Young	8856.3	37.189
1504_I08	47	M	Malignant	Adenocarcinoma	I	Young	4013.8	29.0365
1504_I09	47	M	Normal	Cancer adjacent colon tissue	N	Young	6501.9	26.7535
1504_I10	50	M	Malignant	Adenocarcinoma	II	Young	831.07	26.3915
1504_I11	50	M	Malignant	Adenocarcinoma	II	Young	3754.8	31.208
1504_I12	50	M	Normal	Cancer adjacent colon tissue	N	Young	771.19	11.706
1504_I13	55	M	Malignant	Adenocarcinoma	I	Young	233.06	24.7195
1504_I14	55	M	Malignant	Adenocarcinoma	I	Young	56.82	21.6585
1504_I15	55	M	Normal	Cancer adjacent colon tissue (smooth muscle tissue)	N	Young	899.35	15.671
1504_J02	77	M	Malignant	Adenocarcinoma	II	Old	30728.8	45.526
1504_J03	77	M	Normal	Cancer adjacent colon tissue	N	Old	399.35	15.706
1504_J04	45	M	Malignant	Adenocarcinoma	II	Young	807.17	29.6225
1504_J05	45	M	Malignant	Adenocarcinoma	II	Young	417.89	22.936
1504_J06	45	M	Normal	Cancer adjacent colon tissue	N	Young	8513.3	35.3855
1504_J07	76	M	Malignant	Mucinous adenocarcinoma	II	Old	32022.3	44.9645
1504_J08	76	M	Malignant	Mucinous adenocarcinoma	II	Old	14115.7	37.5655
1504_J09	76	M	Normal	Cancer adjacent colon tissue	N	Old	37560.3	49.689
1504_J10	52	M	Malignant	Mucinous adenocarcinoma	I	Young	33353.9	48.875
1504_J11	52	M	Malignant	Mucinous adenocarcinoma	I	Young	1566	30.647
1504_J12	52	M	Normal	Cancer adjacent colon tissue	N	Young	3926.5	31.2085
1504_J13	49	F	Malignant	Adenocarcinoma	II	Young	7793.5	28.3215
1504_J14	49	F	Malignant	Adenocarcinoma	II	Young	7262.3	27.0075
1504_J15	49	F	Normal	Cancer adjacent colon tissue	N	Young	260.09	7.329
6161_A01	67	M	Malignant	Adenocarcinoma	I	Old	371.12	60.0495
6161_A02	67	M	Malignant	Adenocarcinoma	I	Old	18.08	50.4625
6161_A03	78	F	Malignant	Adenocarcinoma	I	Old	NaN	22.7705
6161_A04	78	F	Malignant	Adenocarcinoma	I	Old	NaN	26.752
6161_A06	67	M	Malignant	Adenocarcinoma	I	Old	193.7	41.7295
6161_A07	55	M	Malignant	Adenocarcinoma	I	Young	2.727	19.719
6161_A09	77	M	Malignant	Adenocarcinoma	I	Old	4786.9	71.372
6161_A10	77	M	Malignant	Adenocarcinoma	I	Old	185.22	41.508
6161_A11	49	M	Malignant	Adenocarcinoma	I	Young	NaN	23.1015
6161_A12	49	M	Malignant	Adenocarcinoma	I	Young	NaN	24.8005
6161_A13	44	F	Malignant	Adenocarcinoma	I	Young	129.95	49.2795
6161_A14	44	F	Malignant	Adenocarcinoma	I	Young	20.66	40.1975
6161_A15	50	M	Malignant	Adenocarcinoma	I	Young	10.33	26.4115
6161_A16	50	M	Malignant	Adenocarcinoma	I	Young	4.504	26.5405
6161_A17	55	M	Malignant	Adenocarcinoma	I	Young	NaN	27.093
6161_A18	55	M	Malignant	Adenocarcinoma	I	Young	NaN	27.1845
6161_A19	45	M	Malignant	Adenocarcinoma	I	Young	2.583	37.7985
6161_A20	45	M	Malignant	Adenocarcinoma	I	Young	NaN	37.2915
6161_A21	69	M	Malignant	Adenocarcinoma	I	Old	139.46	35.7045
6161_A22	69	M	Malignant	Adenocarcinoma	I	Old	109.76	31.9985
6161_A23	68	F	Malignant	Adenocarcinoma	I	Old	NaN	32.6765
6161_A24	68	F	Malignant	Adenocarcinoma	I	Old	11.62	29.056
6161_A25	69	M	Malignant	Adenocarcinoma	I	Old	598.51	40.082
6161_A26	69	M	Malignant	Adenocarcinoma	I	Old	940.08	45.109
6161_A27	70	M	Malignant	Adenocarcinoma	I	Old	NaN	16.7865
6161_A28	70	M	Malignant	Adenocarcinoma	I	Old	NaN	22.111
6161_B01	43	M	Malignant	Adenocarcinoma	I	Young	5.165	33.5595
6161_B02	43	M	Malignant	Adenocarcinoma	I	Young	40.03	28.3605
6161_B03	71	M	Malignant	Adenocarcinoma	I	Old	24.54	31.4875
6161_B04	71	M	Malignant	Adenocarcinoma	I	Old	57.92	32.2135
6161_B05	71	M	Malignant	Adenocarcinoma	I	Old	233.18	54.256
6161_B06	71	M	Malignant	Adenocarcinoma	I	Old	18.08	28.193
6161_B07	62	M	Malignant	Adenocarcinoma	I	Young	1309.8	50.508
6161_B08	62	M	Malignant	Adenocarcinoma with necrosis	I	Young	408.25	51.521
6161_B09	69	F	Malignant	Adenocarcinoma	I	Old	6.457	35.266
6161_B10	69	F	Malignant	Adenocarcinoma	I	Old	NaN	27.5885
6161_B11	72	M	Malignant	Adenocarcinoma	I	Old	NaN	29.1725
6161_B12	72	M	Malignant	Adenocarcinoma	I	Old	1.291	33.1485
6161_B13	71	M	Malignant	Adenocarcinoma	I	Old	229.68	58.3525
6161_B14	71	M	Malignant	Adenocarcinoma	I	Old	231.62	59.233
6161_B15	70	F	Malignant	Adenocarcinoma	I	Old	1.291	22.72
6161_B16	70	F	Malignant	Adenocarcinoma	I	Old	6.457	22.092
6161_B17	60	F	Malignant	Adenocarcinoma	III	Young	2232.5	74.6845
6161_B18	60	F	Malignant	Adenocarcinoma	III	Young	261.38	64.0445
6161_B19	48	M	Malignant	Mucinous adenocarcinoma	III	Young	657.16	63.531
6161_B20	48	M	Malignant	Mucinous adenocarcinoma	III	Young	1482.4	49.3005
6161_B21	38	F	Malignant	Adenocarcinoma	II	Young	2.583	29.9085
6161_B22	38	F	Malignant	Adenocarcinoma	II	Young	NaN	26.016
6161_B23	46	F	Malignant	Adenocarcinoma	II	Young	162.21	48.7995
6161_B24	46	F	Malignant	Adenocarcinoma	II	Young	753.02	50.924
6161_B25	41	F	Malignant	Mucinous adenocarcinoma	II	Young	NaN	37.6155
6161_B26	41	F	Malignant	Mucinous adenocarcinoma	II	Young	NaN	32.718
6161_B27	72	M	Malignant	Adenocarcinoma	II	Old	16042.9	132.192
6161_B28	72	M	Malignant	Adenocarcinoma	II	Old	8312.7	79.7235
6161_C01	60	M	Malignant	Adenocarcinoma	II	Young	1.949	27.4045
6161_C02	60	M	Malignant	Adenocarcinoma	II	Young	NaN	24.912
6161_C03	44	M	Malignant	Mucinous adenocarcinoma	III	Young	46.49	47.5735
6161_C04	44	M	Malignant	Mucinous adenocarcinoma	III	Young	362.38	52.0285
6161_C05	40	M	Malignant	Adenocarcinoma	II	Young	NaN	24.468
6161_C06	40	M	Malignant	Adenocarcinoma (sparse)	II	Young	NaN	24.212
6161_C07	48	M	Malignant	Adenocarcinoma	II	Young	6.457	30.6015
6161_C08	48	M	Malignant	Adenocarcinoma	II	Young	3.874	37.292
6161_C09	61	M	Malignant	Adenocarcinoma	II	Young	NaN	24.06
6161_C10	61	M	Malignant	Adenocarcinoma	II	Young	146.65	40.9895
6161_C11	44	M	Malignant	Adenocarcinoma	II	Young	NaN	26.0005
6161_C12	44	M	Malignant	Adenocarcinoma	II	Young	NaN	29.526
6161_C13	27	M	Malignant	Adenocarcinoma	II	Young	7.748	23.672
6161_C14	27	M	Malignant	Adenocarcinoma	II	Young	NaN	23.6975
6161_C15	61	M	Malignant	Adenocarcinoma	II	Young	158.96	35.6375
6161_C16	61	M	Malignant	Adenocarcinoma (sparse)	II	Young	174.06	34.1965
6161_C17	64	M	Malignant	Adenocarcinoma	II	Young	7.748	27.503
6161_C18	64	M	Malignant	Adenocarcinoma	II	Young	6.96	29.5695
6161_C19	52	F	Malignant	Adenocarcinoma	II	Young	1.291	25.192
6161_C20	52	F	Malignant	Adenocarcinoma	II	Young	6.556	27.7095
6161_C21	82	M	Malignant	Adenocarcinoma	II	Old	939.45	41.723
6161_C22	82	M	Malignant	Adenocarcinoma	II	Old	1777.1	49.2255
6161_C23	46	M	Malignant	Adenocarcinoma	II	Young	NaN	22.0555
6161_C24	46	M	Malignant	Adenocarcinoma	II	Young	NaN	25.417
6161_C25	51	M	Malignant	Adenocarcinoma	II	Young	10.33	30.339
6161_C26	51	M	Malignant	Adenocarcinoma	II	Young	93.29	28.3015
6161_C27	46	M	Malignant	Adenocarcinoma	III	Young	74.57	53.464
6161_C28	46	M	Malignant	Adenocarcinoma	III	Young	119.89	59.576
6161_D01	48	M	Malignant	Mucinous adenocarcinoma	III	Young	25.17	30.836
6161_D02	48	M	Malignant	Mucinous adenocarcinoma	III	Young	19.37	34.7915
6161_D03	53	M	Malignant	Adenocarcinoma	II	Young	95.8	42.2515
6161_D04	53	M	Malignant	Adenocarcinoma	II	Young	48.11	34.0525
6161_D05	40	M	Malignant	Mucinous adenocarcinoma	II	Young	160.33	49.106
6161_D06	40	M	Malignant	Mucinous adenocarcinoma	II	Young	1.291	34.9145
6161_D07	61	M	Malignant	Mucinous adenocarcinoma	II	Young	NaN	32.7865
6161_D08	61	M	Malignant	Adenocarcinoma	II	Young	95.56	43.1455
6161_D09	59	M	Malignant	Adenocarcinoma	II	Young	677.5	33.9255
6161_D10	59	M	Malignant	Adenocarcinoma	II	Young	111.67	38.564
6161_D11	50	M	Malignant	Adenocarcinoma	II	Young	2.583	37.812
6161_D12	50	M	Malignant	Adenocarcinoma	II	Young	NaN	25.517
6161_D13	36	F	Malignant	Adenocarcinoma	II	Young	NaN	25.1235
6161_D14	36	F	Malignant	Adenocarcinoma	II	Young	5.165	28.6725
6161_D15	75	F	Malignant	Adenocarcinoma	II	Old	3.874	28.1265
6161_D16	75	F	Malignant	Adenocarcinoma	II	Old	NaN	28.837
6161_D17	74	F	Malignant	Mucinous adenocarcinoma	II	Old	12508.6	123.226
6161_D18	74	F	Malignant	Mucinous adenocarcinoma	II	Old	20175.6	153.68
6161_D19	44	F	Malignant	Mucinous adenocarcinoma	II	Young	NaN	35.804
6161_D20	44	F	Malignant	Mucinous adenocarcinoma	II	Young	NaN	29.6005
6161_D21	58	F	Malignant	Adenocarcinoma	II	Young	216.29	39.082
6161_D22	58	F	Malignant	Adenocarcinoma	II	Young	2.583	32.4265
6161_D23	67	F	Malignant	Adenocarcinoma	II	Old	945.25	45.8695
6161_D24	67	F	Malignant	Adenocarcinoma	II	Old	66.12	41.6235
6161_D25	32	F	Malignant	Adenocarcinoma	II	Young	27.12	26.7855
6161_D26	32	F	Malignant	Adenocarcinoma	II	Young	139.29	22.5435
6161_D27	72	F	Malignant	Mucinous adenocarcinoma	III	Old	2417.2	56.1585
6161_D28	72	F	Malignant	Adenocarcinoma	III	Old	2291.9	52.13
6161_E01	43	M	Malignant	Adenocarcinoma with necrosis	II	Young	562.81	46.7725
6161_E02	43	M	Malignant	Adenocarcinoma with necrosis	II	Young	NaN	30.8395
6161_E03	50	M	Malignant	Adenocarcinoma	II	Young	10.33	27.219
6161_E04	50	M	Malignant	Adenocarcinoma	II	Young	NaN	25.6095
6161_E05	64	M	Malignant	Adenocarcinoma	III	Young	2011.4	44.086
6161_E06	64	M	Malignant	Adenocarcinoma	III	Young	1870.3	53.2425
6161_E07	44	M	Malignant	Adenocarcinoma	II	Young	2.583	25.515
6161_E08	44	M	Malignant	Adenocarcinoma	II	Young	5.165	24.7745
6161_E09	73	F	Malignant	Adenocarcinoma	II	Old	NaN	19.0325
6161_E10	73	F	Malignant	Adenocarcinoma	II	Old	NaN	20.6545
6161_E11	57	M	Malignant	Adenocarcinoma	II	Young	34.56	33.6785
6161_E12	57	M	Malignant	Adenocarcinoma	II	Young	15.5	27.0825
6161_E13	60	M	Malignant	Adenocarcinoma	II	Young	NaN	29.294
6161_E14	60	M	Malignant	Adenocarcinoma	II	Young	20.66	21.437
6161_E15	39	M	Malignant	Adenocarcinoma with necrosis	II	Young	1954.8	58.637
6161_E16	39	M	Malignant	Adenocarcinoma	II	Young	1212.7	53.549
6161_E17	52	F	Malignant	Adenocarcinoma	II	Young	129.12	46.5735
6161_E18	52	F	Malignant	Adenocarcinoma	II	Young	610.57	47.1615
6161_E19	54	M	Malignant	Adenocarcinoma	II	Young	NaN	26.7405
6161_E20	54	M	Malignant	Adenocarcinoma	II	Young	1.291	27.368
6161_E21	33	M	Malignant	Adenocarcinoma	III	Young	329.6	63.1475
6161_E22	33	M	Malignant	Adenocarcinoma	III	Young	733	64.769
6161_E23	78	F	Malignant	Adenocarcinoma	III	Old	13085	107.371
6161_E24	78	F	Malignant	Adenocarcinoma	III	Old	13319.1	121.954
6161_E25	56	M	Malignant	Adenocarcinoma	III	Young	85.51	52.413
6161_E26	56	M	Malignant	Adenocarcinoma	III	Young	403.74	67.25
6161_E27	46	F	Malignant	Adenocarcinoma	III	Young	2761.3	72.901
6161_E28	46	F	Malignant	Adenocarcinoma	III	Young	1662.1	77.318
6161_F01	71	M	Malignant	Adenocarcinoma	III	Old	2.583	43.318
6161_F02	71	M	Malignant	Adenocarcinoma	III	Old	5.165	38.591
6161_F03	49	M	Malignant	Mucinous adenocarcinoma	II	Young	NaN	30.179
6161_F04	49	M	Malignant	Mucinous adenocarcinoma	II	Young	778.12	29.2585
6161_F05	68	M	Malignant	Adenocarcinoma	II	Old	NaN	20.6015
6161_F06	68	M	Malignant	Adenocarcinoma	II	Old	NaN	14.245
6161_F07	54	M	Malignant	Adenocarcinoma	II	Young	3.874	23.1635
6161_F08	54	M	Malignant	Adenocarcinoma	II	Young	82.59	44.642
6161_F09	45	M	Malignant	Adenocarcinoma	II	Young	25.83	42.9805
6161_F10	45	M	Malignant	Adenocarcinoma	II	Young	11.62	37.5495
6161_F11	62	M	Malignant	Adenocarcinoma	III	Young	151.43	44.202
6161_F12	62	M	Malignant	Adenocarcinoma	III	Young	42.61	52.5875
6161_F13	76	M	Malignant	Mucinous adenocarcinoma	III	Old	845.56	49.8615
6161_F14	76	M	Malignant	Mucinous adenocarcinoma	III	Old	2254.7	54.3265
6161_F15	51	M	Malignant	Adenocarcinoma	III	Young	4505.4	78.8885
6161_F16	51	M	Malignant	Adenocarcinoma	III	Young	3946.1	78.5215
6161_F17	63	F	Malignant	Adenocarcinoma	II	Young	2.583	25.6725
6161_F18	63	F	Malignant	Adenocarcinoma	II	Young	NaN	27.5835
6161_F19	64	F	Malignant	Adenocarcinoma	II	Young	3.874	29.817
6161_F20	64	F	Malignant	Adenocarcinoma	II	Young	3.874	32.009
6161_F21	41	F	Malignant	Adenocarcinoma	II	Young	NaN	23.533
6161_F22	41	F	Malignant	Adenocarcinoma	II	Young	NaN	30.197
6161_F23	82	F	Malignant	Adenocarcinoma	II	Old	1574.6	46.058
6161_F24	82	F	Malignant	Adenocarcinoma	II	Old	2120.6	57.932
6161_F25	74	F	Malignant	Adenocarcinoma	II	Old	NaN	28.602
6161_F26	74	F	Malignant	Adenocarcinoma	II	Old	NaN	31.2465
6161_F27	48	M	Malignant	Adenocarcinoma	III	Young	147.95	55.8025
6161_F28	48	M	Malignant	Adenocarcinoma	III	Young	445.59	52.4635
6161_G01	77	M	Malignant	Adenocarcinoma with necrosis	II	Old	1.291	27.342
6161_G02	77	M	Malignant	Adenocarcinoma with necrosis	II	Old	NaN	24.037
6161_G03	63	F	Malignant	Adenocarcinoma	III	Young	72.65	46.989
6161_G04	63	F	Malignant	Adenocarcinoma	III	Young	86.52	46.2025
6161_G05	69	F	Malignant	Adenocarcinoma	II	Old	5941.9	77.211
6161_G06	69	F	Malignant	Adenocarcinoma	II	Old	1723.9	33.8795
6161_G07	72	F	Malignant	Adenocarcinoma	II	Old	15.5	41.898
6161_G08	72	F	Malignant	Adenocarcinoma	II	Old	953.77	63.402
6161_G10	30	F	Malignant	Adenocarcinoma	III	Young	2838.1	75.387
6161_G11	50	F	Malignant	Adenocarcinoma	III	Young	521.42	52.458
6161_G12	50	F	Malignant	Adenocarcinoma	III	Young	2284.1	62.7245
6161_G13	66	F	Malignant	Adenocarcinoma	II	Old	7497	108.438
6161_G14	66	F	Malignant	Adenocarcinoma	II	Old	13612.1	115.408
6161_G15	75	M	Malignant	Adenocarcinoma	III	Old	43.91	56.381
6161_G16	75	M	Malignant	Adenocarcinoma	III	Old	111.22	54.0165
6161_G17	69	F	Malignant	Adenocarcinoma	III	Old	269.74	45.502
6161_G18	69	F	Malignant	Adenocarcinoma	III	Old	5944.8	84.896
6161_G19	60	F	Malignant	Mucinous adenocarcinoma	III	Young	2558.2	64.3605
6161_G20	60	F	Malignant	Adenocarcinoma	III	Young	3406.9	66.8035
6161_G21	42	M	Malignant	Adenocarcinoma	III	Young	340.91	42.668
6161_G22	42	M	Malignant	Adenocarcinoma	III	Young	200.61	44.6485
6161_G23	57	M	Malignant	Mucinous adenocarcinoma	II	Young	39.97	31.1215
6161_G24	57	M	Malignant	Mucinous adenocarcinoma	II	Young	1067.2	45.399
6161_G25	62	M	Malignant	Adenocarcinoma	III	Young	51.77	51.8225
6161_G26	62	M	Malignant	Adenocarcinoma	III	Young	1581.1	58.8915
6161_G27	52	F	Malignant	Adenocarcinoma	II	Young	21.95	33.7465
6161_G28	52	F	Malignant	Adenocarcinoma	II	Young	15.5	34.8455
6161_H01	82	M	Malignant	Adenocarcinoma	II	Old	175.85	23.551
6161_H02	82	M	Malignant	Adenocarcinoma	II	Old	33.52	18.257
6161_H03	70	F	Malignant	Adenocarcinoma	II	Old	2.583	16.783
6161_H04	70	F	Malignant	Adenocarcinoma	II	Old	NaN	19.5645
6161_H05	64	M	Malignant	Adenocarcinoma	II	Young	NaN	17.84
6161_H06	64	M	Malignant	Adenocarcinoma	II	Young	NaN	21.7935
6161_H07	60	M	Malignant	Adenocarcinoma	II	Young	10.33	50.0365
6161_H08	60	M	Malignant	Adenocarcinoma	III	Young	113.22	61.378
6161_H09	78	F	Malignant	Adenocarcinoma	II	Old	NaN	30.5025
6161_H10	78	F	Malignant	Adenocarcinoma	II	Old	211.78	31.286
6161_H11	59	M	Malignant	Mucinous adenocarcinoma	III	Young	3.725	41.677
6161_H12	59	M	Malignant	Mucinous adenocarcinoma	III	Young	2.583	36.194
6161_H13	68	F	Malignant	Adenocarcinoma	III	Old	12.91	39.5795
6161_H14	68	F	Malignant	Adenocarcinoma	III	Old	NaN	38.1665
6161_H15	68	F	Malignant	Mucinous adenocarcinoma	II	Old	605.37	44.588
6161_H16	68	F	Malignant	Mucinous adenocarcinoma (sparse)	II	Old	113.64	44.8695
6161_H17	50	F	Malignant	Adenocarcinoma	III	Young	440.74	63.6415
6161_H18	50	F	Malignant	Adenocarcinoma	III	Young	5.165	55.328
6161_H19	60	M	Malignant	Adenocarcinoma	III	Young	21.95	43.653
6161_H20	60	M	Malignant	Adenocarcinoma	III	Young	17.43	46.81
6161_H21	41	F	Malignant	Adenocarcinoma	II	Young	286.91	33.8565
6161_H23	71	M	Malignant	Adenocarcinoma	II	Old	770.33	42.42
6161_H24	71	M	Malignant	Adenocarcinoma	II	Old	332.37	36.3675
6161_H25	41	M	Malignant	Adenocarcinoma	II	Young	153.54	42.218
6161_H26	41	M	Malignant	Adenocarcinoma with necrosis	II	Young	NaN	40.9125
6161_H27	71	M	Malignant	Adenocarcinoma	II	Old	NaN	25.2765
6161_H28	71	M	Malignant	Adenocarcinoma	II	Old	3.874	26.339
6161_I01	59	M	Malignant	Adenocarcinoma	II	Young	NaN	14.5955
6161_I02	59	M	Malignant	Adenocarcinoma	II	Young	NaN	12.747
6161_I03	74	M	Malignant	Adenocarcinoma	II	Old	409.08	35.0275
6161_I04	74	M	Malignant	Adenocarcinoma	II	Old	105.85	33.985
6161_I05	70	M	Malignant	Adenocarcinoma	II	Old	NaN	26.924
6161_I06	70	M	Malignant	Adenocarcinoma	II	Old	13.52	26.444
6161_I07	56	F	Malignant	Adenocarcinoma	III	Young	1000.8	54.5635
6161_I08	56	F	Malignant	Adenocarcinoma	III	Young	2968.7	68.834
6161_I09	58	F	Malignant	Adenocarcinoma	III	Young	738.43	48.3005
6161_I10	58	F	Malignant	Adenocarcinoma	III	Young	154.96	44.0405
6161_I11	68	F	Malignant	Adenocarcinoma	III	Old	4170.9	73.334
6161_I12	68	F	Malignant	Adenocarcinoma	III	Old	721.07	55.4055
6161_I13	62	M	Malignant	Adenocarcinoma	II	Young	NaN	17.018
6161_I14	62	M	Malignant	Adenocarcinoma	II	Young	NaN	15.8115
6161_I15	51	F	Malignant	Adenocarcinoma	II	Young	15.34	37.246
6161_I16	51	F	Malignant	Adenocarcinoma	II	Young	167.96	44.907
6161_I17	31	M	Malignant	Adenocarcinoma	II	Young	38.13	31.1015
6161_I18	31	M	Malignant	Adenocarcinoma	II	Young	2.583	32.817
6161_I19	76	M	Malignant	Adenocarcinoma	II	Old	200.86	28.16
6161_I20	76	M	Malignant	Adenocarcinoma	II	Old	484.74	35.2735
6161_I21	64	M	Malignant	Mucinous adenocarcinoma	II	Young	3.874	28.27
6161_I22	64	M	Malignant	Mucinous adenocarcinoma	II	Young	NaN	29.3015
6161_I23	61	M	Malignant	Adenocarcinoma	III	Young	NaN	22.3585
6161_I24	61	M	Malignant	Adenocarcinoma	III	Young	NaN	26.421
6161_I25	62	F	Malignant	Adenocarcinoma with necrosis (sparse)	II	Young	659.8	37.364
6161_I26	62	F	Malignant	Adenocarcinoma with necrosis	II	Young	289.15	44.1105
6161_I27	63	F	Malignant	Adenocarcinoma	II	Young	32.28	30.406
6161_I28	63	F	Malignant	Adenocarcinoma	II	Young	NaN	32.7985
6161_J01	69	F	Malignant	Adenocarcinoma	II	Old	NaN	12.743
6161_J02	69	F	Malignant	Adenocarcinoma	II	Old	NaN	13.899
6161_J03	48	F	Malignant	Adenocarcinoma	II	Young	NaN	18.523
6161_J04	48	F	Malignant	Adenocarcinoma	II	Young	NaN	15.296
6161_J05	55	F	Malignant	Adenocarcinoma	II	Young	NaN	21.0185
6161_J06	55	F	Malignant	Adenocarcinoma	II	Young	NaN	20.886
6161_J07	56	M	Malignant	Adenocarcinoma	III	Young	NaN	18.913
6161_J08	56	M	Malignant	Adenocarcinoma	III	Young	NaN	35.627
6161_J09	73	F	Malignant	Adenocarcinoma	II	Old	NaN	12.832
6161_J10	73	F	Malignant	Adenocarcinoma	II	Old	NaN	12.529
6161_J11	56	M	Malignant	Mucinous adenocarcinoma	III	Young	NaN	20.2065
6161_J12	56	M	Malignant	Mucinous adenocarcinoma	III	Young	NaN	22.039
6161_J13	52	M	Malignant	Adenocarcinoma	II	Young	NaN	17.452
6161_J14	52	M	Malignant	Adenocarcinoma	II	Young	NaN	16.684
6161_J15	72	M	Malignant	Adenocarcinoma	II	Old	NaN	21.523
6161_J16	72	M	Malignant	Adenocarcinoma	II	Old	1.291	19.5155
6161_J17	52	M	Malignant	Adenocarcinoma	II	Young	250.52	34.5835
6161_J18	52	M	Malignant	Adenocarcinoma	II	Young	71.02	32.878
6161_J19	68	F	Malignant	Adenocarcinoma	II	Old	NaN	20.2115
6161_J20	68	F	Malignant	Adenocarcinoma	II	Old	NaN	24.029
6161_J21	38	M	Malignant	Adenocarcinoma	II	Young	3.874	38.1335
6161_J22	38	M	Malignant	Adenocarcinoma	II	Young	1.291	38.436
6161_J23	51	M	Malignant	Adenocarcinoma	II	Young	15.5	46.274
6161_J24	51	M	Malignant	Adenocarcinoma	II	Young	NaN	29.2085
6161_J25	34	M	Malignant	Adenocarcinoma	II	Young	45.14	25.6905
6161_J26	34	M	Malignant	Adenocarcinoma	II	Young	10.33	31.718
6161_J27	66	F	Malignant	Adenocarcinoma	II	Old	3.779	30.319
6161_J28	66	F	Malignant	Adenocarcinoma	II	Old	149.79	36.329
6161_K01	62	M	Malignant	Adenocarcinoma	II	Young	NaN	16.6375
6161_K02	62	M	Malignant	Adenocarcinoma	II	Young	2.583	15.5665
6161_K03	42	F	Malignant	Adenocarcinoma	II	Young	NaN	17.2985
6161_K04	42	F	Malignant	Adenocarcinoma	II	Young	NaN	16.3545
6161_K05	53	M	Malignant	Adenocarcinoma	II	Young	1.291	16.612
6161_K06	53	M	Malignant	Adenocarcinoma	II	Young	14.2	15.721
6161_K07	70	M	Malignant	Adenocarcinoma	II	Old	NaN	12.5335
6161_K08	70	M	Malignant	Adenocarcinoma	II	Old	NaN	23.621
6161_K09	53	F	Malignant	Adenocarcinoma	II	Young	5.165	20.355
6161_K10	53	F	Malignant	Adenocarcinoma	II	Young	121.38	25.803
6161_K11	62	M	Malignant	Adenocarcinoma	II	Young	2.583	25.474
6161_K12	62	M	Malignant	Adenocarcinoma	II	Young	NaN	25.267
6161_K13	69	M	Malignant	Adenocarcinoma	II	Old	NaN	20.4145
6161_K14	69	M	Malignant	Adenocarcinoma	II	Old	NaN	19.08
6161_K15	50	M	Malignant	Mucinous adenocarcinoma	II	Young	NaN	26.221
6161_K16	50	M	Malignant	Adenocarcinoma	II	Young	NaN	19.766
6161_K17	62	F	Malignant	Adenocarcinoma	II	Young	NaN	26.7035
6161_K18	62	F	Malignant	Adenocarcinoma	II	Young	NaN	25.698
6161_K19	40	F	Malignant	Mucinous adenocarcinoma	II	Young	154.33	39.103
6161_K20	40	F	Malignant	Mucinous adenocarcinoma	II	Young	968.26	51.141
6161_K21	50	M	Malignant	Adenocarcinoma	II	Young	25.83	37.13
6161_K22	50	M	Malignant	Adenocarcinoma	II	Young	NaN	24.5545
6161_K23	53	F	Malignant	Adenocarcinoma	II	Young	NaN	20.0865
6161_K24	53	F	Malignant	Adenocarcinoma	II	Young	4.605	24.599
6161_K25	55	F	Malignant	Adenocarcinoma	II	Young	NaN	21.4185
6161_K26	55	F	Malignant	Adenocarcinoma	II	Young	6.457	23.281
6161_K27	72	F	Malignant	Adenocarcinoma	III	Old	21.95	32.0455
6161_K28	72	F	Malignant	Adenocarcinoma	III	Old	1.291	29.0695
6161_L01	82	F	Malignant	Adenocarcinoma	II	Old	37.01	15.0215
6161_L02	82	F	Malignant	Adenocarcinoma	II	Old	299.87	17.4365
6161_L03	73	M	Malignant	Adenocarcinoma	II	Old	1159.7	19.508
6161_L04	73	M	Malignant	Adenocarcinoma	II	Old	3041.8	22.664
6161_L05	60	M	Malignant	Adenocarcinoma	II	Young	36.16	13.246
6161_L06	60	M	Malignant	Adenocarcinoma	II	Young	18.06	13.6955
6161_L07	54	F	Malignant	Adenocarcinoma	II	Young	30.99	16.3325
6161_L08	54	F	Malignant	Mucinous adenocarcinoma	II	Young	85.33	14.9805
6161_L09	51	M	Malignant	Adenocarcinoma	II	Young	640.53	23.672
6161_L10	51	M	Malignant	Adenocarcinoma	II	Young	455.92	23.489
6161_L11	63	M	Malignant	Mucinous adenocarcinoma	II	Young	76.19	18.0195
6161_L12	63	M	Malignant	Mucinous adenocarcinoma	II	Young	166.73	18.7275
6161_L13	41	M	Malignant	Adenocarcinoma	II	Young	293.56	20.1305
6161_L14	41	M	Malignant	Adenocarcinoma	II	Young	172.42	18.8545
6161_L15	46	F	Malignant	Adenocarcinoma	II	Young	1003.2	20.976
6161_L16	46	F	Malignant	Adenocarcinoma	II	Young	705.35	22.4
6161_L17	53	M	Malignant	Adenocarcinoma	II	Young	502.71	22.6695
6161_L18	53	M	Malignant	Adenocarcinoma	II	Young	56.82	16.262
6161_L19	50	F	Malignant	Adenocarcinoma	II	Young	489.21	26.555
6161_L20	50	F	Malignant	Adenocarcinoma	II	Young	985.52	26.501
6161_L21	26	F	Malignant	Adenocarcinoma	II	Young	1606.1	27.7835
6161_L22	26	F	Malignant	Adenocarcinoma	II	Young	2069.6	30.2145
6161_L23	70	F	Malignant	Adenocarcinoma	II	Old	7425.4	39.212
6161_L24	70	F	Malignant	Adenocarcinoma	II	Old	12818.7	65.413
6161_L25	63	F	Malignant	Adenocarcinoma	II	Young	834.65	25.6715
6161_L26	63	F	Malignant	Adenocarcinoma	II	Young	333.59	20.248
6161_L27	44	F	Malignant	Mucinous adenocarcinoma	II	Young	575.12	24.9695
6161_L28	44	F	Malignant	Mucinous adenocarcinoma	II	Young	1981.2	29.4735
6161_M01	74	M	Malignant	Adenocarcinoma	III	Old	11723.3	65.0305
6161_M02	74	M	Malignant	Adenocarcinoma	III	Old	20813.5	140.129
6161_M03	37	M	Malignant	Adenocarcinoma	III	Young	916.08	20.067
6161_M04	37	M	Malignant	Adenocarcinoma	III	Young	52.95	17.1085
6161_M05	51	F	Malignant	Mucinous adenocarcinoma	II	Young	16.79	11.492
6161_M06	51	F	Malignant	Adenocarcinoma	II	Young	167.04	15.481
6161_M07	55	F	Malignant	Adenocarcinoma	II	Young	101.17	13.8195
6161_M08	55	F	Malignant	Adenocarcinoma	II	Young	32.18	16.682
6161_M09	75	M	Malignant	Adenocarcinoma	II	Old	2204	27.4025
6161_M10	75	M	Malignant	Adenocarcinoma	II	Old	23.24	15.1295
6161_M11	33	F	Malignant	Adenocarcinoma	II	Young	89.1	15.522
6161_M12	33	F	Malignant	Adenocarcinoma	II	Young	6.457	16.2765
6161_M13	75	M	Malignant	Adenocarcinoma	II	Old	2311.1	22.8565
6161_M14	75	M	Malignant	Adenocarcinoma	II	Old	587.45	20.6335
6161_M15	31	M	Malignant	Mucinous adenocarcinoma	II	Young	1149.1	19.258
6161_M16	31	M	Malignant	Mucinous adenocarcinoma	II	Young	278.86	14.697
6161_M17	62	M	Malignant	Adenocarcinoma with necrosis (sparse)	II	Young	1148.7	28.4205
6161_M18	62	M	Malignant	Adenocarcinoma	II	Young	108.56	17.187
6161_M19	68	M	Malignant	Adenocarcinoma	II	Old	293.59	16.437
6161_M20	68	M	Malignant	Adenocarcinoma	II	Old	1031.8	22.3745
6161_M21	55	F	Malignant	Adenocarcinoma	II	Young	220.53	17.6755
6161_M22	55	F	Malignant	Adenocarcinoma	II	Young	1402.6	25.089
6161_M23	67	M	Malignant	Adenocarcinoma	II	Old	10042.9	64.681
6161_M24	67	M	Malignant	Adenocarcinoma	II	Old	16575.7	106.756
6161_M25	54	M	Malignant	Adenocarcinoma	II	Young	270.3	24.6845
6161_M26	54	M	Malignant	Adenocarcinoma	II	Young	83.68	20.421
6161_M27	43	M	Malignant	Adenocarcinoma	II	Young	522.86	22.0795
6161_M28	43	M	Malignant	Adenocarcinoma with necrosis	II	Young	473.43	23.655
6161_N01	38	M	Malignant	Adenocarcinoma	II	Young	12.91	14.1715
6161_N02	38	M	Malignant	Adenocarcinoma	II	Young	61.78	11.9755
6161_N03	44	F	Malignant	Adenocarcinoma	II	Young	71.02	14.654
6161_N04	44	F	Malignant	Adenocarcinoma	II	Young	99.34	14.316
6161_N05	60	M	Malignant	Adenocarcinoma	II	Young	34.17	8.1975
6161_N06	60	M	Malignant	Mucinous adenocarcinoma	II	Young	240.03	18.233
6161_N07	49	F	Malignant	Adenocarcinoma	II	Young	3.874	12.623
6161_N08	49	F	Malignant	Adenocarcinoma	II	Young	9.039	11.666
6161_N09	52	M	Malignant	Mucinous adenocarcinoma	II	Young	13.92	12.584
6161_N10	52	M	Malignant	Mucinous adenocarcinoma	II	Young	16.79	13.38
6161_N11	56	M	Malignant	Adenocarcinoma	III	Young	30.33	14.4775
6161_N12	56	M	Malignant	Adenocarcinoma	III	Young	6.457	13.133
6161_N13	70	F	Malignant	Mucinous adenocarcinoma	II	Old	1005.8	22.1365
6161_N14	70	F	Malignant	Adenocarcinoma	II	Old	6055.1	34.4335
6161_N15	67	M	Malignant	Adenocarcinoma	III	Old	149.08	22.0695
6161_N16	67	M	Malignant	Adenocarcinoma	III	Old	719.27	15.9545
6161_N17	42	M	Malignant	Adenocarcinoma	III	Young	916.53	21.424
6161_N18	42	M	Malignant	Adenocarcinoma	III	Young	862.66	20.5645
6161_N19	52	F	Malignant	Adenocarcinoma	III	Young	2163.4	28.473
6161_N20	52	F	Malignant	Adenocarcinoma	III	Young	3925.2	32.918
6161_N21	57	M	Malignant	Adenocarcinoma	II	Young	64.57	16.407
6161_N22	57	M	Malignant	Adenocarcinoma	II	Young	11.62	14.592
6161_N23	60	M	Malignant	Adenocarcinoma	III	Young	21.64	17.6035
6161_N24	60	M	Malignant	Adenocarcinoma	III	Young	165.9	18.4175
6161_N25	77	F	Malignant	Adenocarcinoma	III	Old	2203	28.2045
6161_N26	77	F	Malignant	Adenocarcinoma	III	Old	2598.4	29.6235
6161_N28	43	M	Malignant	Adenocarcinoma	II	Young	777.96	19.8505
6161_O01	71	M	Malignant	Adenocarcinoma	II	Old	3494.2	27.566
6161_O02	71	M	Malignant	Adenocarcinoma	II	Old	9079.6	45.304
6161_O03	57	F	Malignant	Adenocarcinoma	II	Young	7.748	15.0405
6161_O04	57	F	Malignant	Adenocarcinoma	II	Young	121.96	19.713
6161_O05	43	M	Malignant	Adenocarcinoma	II	Young	7.748	12.614
6161_O06	43	M	Malignant	Adenocarcinoma	II	Young	14.7	12.975
6161_O07	73	M	Malignant	Adenocarcinoma	II	Old	12176.7	46.2125
6161_O08	73	M	Malignant	Adenocarcinoma	II	Old	6623.9	37.7555
6161_O09	55	M	Malignant	Adenocarcinoma	II	Young	169.51	14.199
6161_O10	55	M	Malignant	Adenocarcinoma	II	Young	1001.7	24.7315
6161_O11	79	F	Malignant	Adenocarcinoma	II	Old	4559.1	34.277
6161_O12	79	F	Malignant	Adenocarcinoma	II	Old	6921.9	38.4455
6161_O13	54	F	Malignant	Adenocarcinoma	II	Young	2.583	12.2375
6161_O14	54	F	Malignant	Adenocarcinoma	II	Young	3.874	11.6295
6161_O15	58	F	Malignant	Adenocarcinoma	II	Young	27.12	16.7825
6161_O16	58	F	Malignant	Adenocarcinoma	II	Young	448.4	20.162
6161_O17	66	M	Malignant	Adenocarcinoma	II	Old	319.77	20.7645
6161_O18	66	M	Malignant	Adenocarcinoma	II	Old	602.14	19.961
6161_O19	45	M	Malignant	Adenocarcinoma	II	Young	482.47	21.985
6161_O20	45	M	Malignant	Adenocarcinoma	II	Young	732.77	26.3765
6161_O21	46	M	Malignant	Mucinous adenocarcinoma	II	Young	2112.2	19.78
6161_O22	46	M	Malignant	Mucinous adenocarcinoma	II	Young	62.75	13.6285
6161_O23	67	M	Malignant	Adenocarcinoma	II	Old	1563.3	25.2535
6161_O24	67	M	Malignant	Adenocarcinoma	II	Old	13332.7	55.6375
6161_O25	51	F	Malignant	Adenocarcinoma	II	Young	444.43	15.114
6161_O26	51	F	Malignant	Adenocarcinoma	II	Young	268.8	21.8755
6161_O27	42	M	Malignant	Adenocarcinoma	III	Young	4941.2	31.058
6161_O28	42	M	Malignant	Adenocarcinoma	III	Young	1230.6	27.053
6161_P01	42	F	Malignant	Adenocarcinoma	III	Young	5945.7	29.723
6161_P02	42	F	Malignant	Adenocarcinoma	III	Young	9257.7	33.688
6161_P03	65	F	Malignant	Adenocarcinoma	III	Old	9594.7	42.762
6161_P04	65	F	Malignant	Adenocarcinoma	III	Old	8929	41.724
6161_P05	47	M	Malignant	Mucinous adenocarcinoma	II	Young	91.03	18.5215
6161_P06	47	M	Malignant	Mucinous adenocarcinoma	II	Young	5.165	17.72
6161_P07	34	M	Malignant	Adenocarcinoma	II	Young	141.77	16.0165
6161_P08	34	M	Malignant	Adenocarcinoma	II	Young	2180.1	29.408
6161_P09	54	M	Malignant	Adenocarcinoma	II	Young	37.45	16.5885
6161_P10	54	M	Malignant	Adenocarcinoma	II	Young	92.98	18.276
6161_P11	34	M	Malignant	Adenocarcinoma	II	Young	48.17	18.378
6161_P12	34	M	Malignant	Adenocarcinoma	II	Young	138.1	18.5475
6161_P13	66	F	Malignant	Adenocarcinoma	III	Old	11960	45.4025
6161_P14	66	F	Malignant	Adenocarcinoma	III	Old	12860.8	46.514
6161_P15	72	M	Malignant	Adenocarcinoma	II	Old	1023.7	22.6225
6161_P16	72	M	Malignant	Adenocarcinoma	II	Old	87.16	16.397
6161_P17	74	F	Malignant	Mucinous adenocarcinoma	II	Old	836.16	18.249
6161_P18	74	F	Malignant	Mucinous adenocarcinoma	II	Old	467.96	18.4865
6161_P19	70	M	Malignant	Mucinous adenocarcinoma	II	Old	49.07	16.327
6161_P20	70	M	Malignant	Mucinous adenocarcinoma	II	Old	9.039	17.4025
6161_P21	46	M	Malignant	Adenocarcinoma	II	Young	65.86	15.4625
6161_P22	46	M	Malignant	Adenocarcinoma	II	Young	6.457	13.539
6161_P23	63	M	Malignant	Adenocarcinoma	II	Young	10.33	14.0255
6161_P24	63	M	Malignant	Adenocarcinoma	II	Young	284.27	19.9445
6161_P25	40	M	Malignant	Adenocarcinoma	II	Young	1425.3	27.1585
6161_P26	40	M	Malignant	Adenocarcinoma	II	Young	1249.4	27.3685
6161_P27	74	M	Malignant	Adenocarcinoma	II	Old	11324.2	71.0385
6161_P28	74	M	Malignant	Adenocarcinoma	II	Old	10617.1	56.2345
6161_Q01	81	F	Malignant	Adenocarcinoma	II	Old	7.748	13.809
6161_Q02	81	F	Malignant	Adenocarcinoma	II	Old	15.5	15.433
6161_Q03	57	M	Malignant	Adenocarcinoma	II	Young	153.43	20.252
6161_Q04	57	M	Malignant	Adenocarcinoma	II	Young	194.82	19.6975
6161_Q05	72	M	Malignant	Mucinous adenocarcinoma	II	Old	539.05	15.227
6161_Q06	72	M	Malignant	Mucinous adenocarcinoma	II	Old	82.64	13.1665
6161_Q07	31	M	Malignant	Adenocarcinoma	II	Young	68.44	16.5975
6161_Q08	31	M	Malignant	Adenocarcinoma	II	Young	196.41	21.798
6161_Q09	53	F	Malignant	Adenocarcinoma	II	Young	23.24	16.632
6161_Q10	53	F	Malignant	Adenocarcinoma	II	Young	1450.5	27.283
6161_Q11	69	M	Malignant	Adenocarcinoma	II	Old	289.91	21.818
6161_Q12	69	M	Malignant	Adenocarcinoma	II	Old	84.18	14.3315
6161_Q13	53	M	Malignant	Adenocarcinoma	II	Young	715.86	23.0405
6161_Q14	53	M	Malignant	Adenocarcinoma	II	Young	57.21	18.8255
6161_Q15	62	M	Malignant	Adenocarcinoma	II	Young	58.11	14.076
6161_Q16	62	M	Malignant	Adenocarcinoma	II	Young	242.81	17.1745
6161_Q17	36	M	Malignant	Mucinous adenocarcinoma	II	Young	103.24	17.9145
6161_Q18	36	M	Malignant	Mucinous adenocarcinoma	II	Young	15.5	15.3235
6161_Q19	60	M	Malignant	Adenocarcinoma	II	Young	4856.1	34.7795
6161_Q20	60	M	Malignant	Adenocarcinoma	II	Young	147.14	19.973
6161_Q21	82	M	Malignant	Adenocarcinoma	II	Old	1115	23.7735
6161_Q22	82	M	Malignant	Adenocarcinoma	II	Old	1024.5	23.708
6161_Q23	50	M	Malignant	Adenocarcinoma	II	Young	121.82	23.0075
6161_Q24	50	M	Malignant	Adenocarcinoma	II	Young	1078.5	24.726
6161_Q25	65	M	Malignant	Adenocarcinoma	II	Old	1396.5	27.4515
6161_Q26	65	M	Malignant	Adenocarcinoma	II	Old	152.91	20.212
6161_Q27	42	M	Malignant	Mucinous adenocarcinoma	II	Young	110.56	19.973
6161_Q28	42	M	Malignant	Mucinous adenocarcinoma	II	Young	872.4	24.926
6161_R01	70	F	Malignant	Mucinous adenocarcinoma	II	Old	19624.5	100.094
6161_R02	70	F	Malignant	Mucinous adenocarcinoma	II	Old	21514.3	109.539
6161_R03	38	M	Malignant	Adenocarcinoma	II	Young	42.56	16.2985
6161_R04	38	M	Malignant	Adenocarcinoma	II	Young	40.03	15.6715
6161_R05	40	M	Malignant	Adenocarcinoma	II	Young	137.32	16.451
6161_R06	40	M	Malignant	Adenocarcinoma	II	Young	9.921	12.498
6161_R07	65	M	Malignant	Adenocarcinoma	III	Old	402.12	17.891
6161_R08	65	M	Malignant	Adenocarcinoma	III	Old	1410.4	23.525
6161_R09	51	M	Malignant	Adenocarcinoma	II	Young	315.25	21.2895
6161_R10	51	M	Malignant	Adenocarcinoma	II	Young	181.46	19.7125
6161_R11	51	M	Malignant	Adenocarcinoma	III	Young	2318.8	24.3135
6161_R12	51	M	Malignant	Adenocarcinoma	III	Young	1374.8	22.0815
6161_R13	63	F	Malignant	Adenocarcinoma	II	Young	162.29	19.678
6161_R14	63	F	Malignant	Adenocarcinoma	II	Young	244.78	18.0195
6161_R15	82	F	Malignant	Adenocarcinoma	II	Old	9386.8	100.926
6161_R16	82	F	Malignant	Adenocarcinoma	II	Old	7016.3	62.3555
6161_R17	35	M	Malignant	Mucinous adenocarcinoma	II	Young	5.165	15.081
6161_R18	35	M	Malignant	Mucinous adenocarcinoma	II	Young	223.44	22.7285
6161_R19	34	M	Malignant	Mucinous adenocarcinoma	III	Young	2133.5	29.7715
6161_R20	34	M	Malignant	Mucinous adenocarcinoma	III	Young	1751.7	27.322
6161_R21	72	M	Malignant	Adenocarcinoma	II	Old	240.87	18.4
6161_R22	72	M	Malignant	Adenocarcinoma	II	Old	487.4	18.602
6161_R23	75	F	Malignant	Mucinous adenocarcinoma	II	Old	131.92	20.056
6161_R24	75	F	Malignant	Mucinous adenocarcinoma	II	Old	824.13	23.595
6161_R25	73	F	Malignant	Adenocarcinoma	II	Old	6540	38.0265
6161_R26	73	F	Malignant	Adenocarcinoma	II	Old	1583	29.6675
6161_R27	36	F	Malignant	Mucinous adenocarcinoma	II	Young	369.45	22.965
6161_R28	36	F	Malignant	Mucinous adenocarcinoma	II	Young	204.03	4.175
6161_S01	46	M	Malignant	Mucinous adenocarcinoma	II	Young	50.02	15.518
6161_S02	46	M	Malignant	Mucinous adenocarcinoma	II	Young	126.55	15.2885
6161_S03	38	M	Malignant	Mucinous adenocarcinoma	II	Young	99.72	17.742
6161_S04	38	M	Malignant	Mucinous adenocarcinoma	II	Young	58.11	16.3555
6161_S05	55	M	Malignant	Adenocarcinoma	II	Young	304.11	20.484
6161_S06	55	M	Malignant	Adenocarcinoma	II	Young	19.08	11.6915
6161_S07	57	M	Malignant	Adenocarcinoma	II	Young	535.86	22.9715
6161_S08	57	M	Malignant	Mucinous adenocarcinoma	II	Young	702.76	25.029
6161_S09	49	F	Malignant	Adenocarcinoma	II	Young	755.47	24.7955
6161_S10	49	F	Malignant	Adenocarcinoma	II	Young	5.165	9.1745
6161_S11	51	F	Malignant	Mucinous adenocarcinoma	II	Young	2.375	15.792
6161_S12	51	F	Malignant	Mucinous adenocarcinoma	II	Young	794.69	19.1335
6161_S13	51	F	Malignant	Mucinous adenocarcinoma	II	Young	420.82	21.3355
6161_S14	51	F	Malignant	Mucinous adenocarcinoma	II	Young	612.64	23.8825
6161_S15	37	F	Malignant	Mucinous adenocarcinoma	II	Young	722.29	23.5655
6161_S16	37	F	Malignant	Mucinous adenocarcinoma	II	Young	2397.6	28.5005
6161_S17	41	M	Malignant	Adenocarcinoma	II	Young	151.39	18.592
6161_S18	41	M	Malignant	Adenocarcinoma	II	Young	600.59	20.175
6161_S19	81	F	Malignant	Adenocarcinoma	II	Old	2077.2	18.5375
6161_S20	81	F	Malignant	Mucinous adenocarcinoma	II	Old	249.87	18.64
6161_S21	44	M	Malignant	Adenocarcinoma	II	Young	610.12	22.396
6161_S22	44	M	Malignant	Adenocarcinoma	II	Young	623.81	24.21
6161_S23	33	M	Malignant	Adenocarcinoma	II	Young	781.16	17.097
6161_S24	33	M	Malignant	Adenocarcinoma	II	Young	3218.8	26.564
6161_S25	58	M	Malignant	Adenocarcinoma	III	Young	2899.3	30.2185
6161_S26	58	M	Malignant	Adenocarcinoma	III	Young	2743.4	29.831
6161_S27	76	M	Malignant	Adenocarcinoma	III	Old	3270.2	30.075
6161_S28	76	M	Malignant	Adenocarcinoma	III	Old	3222	26.9185
6161_T02	80	M	Malignant	Adenocarcinoma with necrosis	III	Old	7455.6	39.1835
6161_T03	54	F	Malignant	Adenocarcinoma	III	Young	854.9	18.9985
6161_T04	54	F	Malignant	Adenocarcinoma	III	Young	1275.4	22.8855
6161_T05	38	M	Malignant	Adenocarcinoma	III	Young	655.94	22.417
6161_T06	38	M	Malignant	Adenocarcinoma	III	Young	96.85	17.6995
6161_T07	41	M	Malignant	Mucinous adenocarcinoma	III	Young	1025.7	16.0815
6161_T08	41	M	Malignant	Mucinous adenocarcinoma	III	Young	584.29	13.709
6161_T11	65	M	Malignant	Adenocarcinoma	III	Old	NaN	7.461
6161_T12	65	M	Malignant	Adenocarcinoma	III	Old	133.01	15.597
6161_T13	62	F	Malignant	Adenocarcinoma	III	Young	32.75	12.1665
6161_T14	62	F	Malignant	Adenocarcinoma	III	Young	1091.2	26.9145
6161_T15	86	M	Malignant	Adenocarcinoma	III	Old	1453	20.826
6161_T16	86	M	Malignant	Adenocarcinoma	III	Old	624.52	22.051
6161_T17	68	F	Malignant	Adenocarcinoma	III	Old	308.01	21.0825
6161_T18	68	F	Malignant	Adenocarcinoma	III	Old	701.52	23.468
6161_T19	40	M	Malignant	Adenocarcinoma	III	Young	880.1	26.0275
6161_T20	40	M	Malignant	Adenocarcinoma	III	Young	2447.8	33.6155
6161_T21	61	M	Malignant	Adenocarcinoma	III	Young	1632.9	23.763
6161_T22	61	M	Malignant	Adenocarcinoma	III	Young	848.21	21.3715
6161_T23	56	M	Malignant	Adenocarcinoma	III	Young	737.51	20.7495
6161_T24	56	M	Malignant	Adenocarcinoma	III	Young	1852.7	25.9335
6161_T25	33	F	Malignant	Adenocarcinoma	III	Young	1728.6	22.414
6161_T26	33	F	Malignant	Adenocarcinoma	III	Young	5124.3	33.149
6161_T27	81	F	Malignant	Mucinous adenocarcinoma	III	Old	164.15	23.094
6161_T28	81	F	Malignant	Mucinous adenocarcinoma	III	Old	1868.3	27.776
6161_U02	38	M	Malignant	Adenocarcinoma	III	Young	NaN	5.4245
6161_U03	72	F	Malignant	Adenocarcinoma	III	Old	10.33	14.4535
6161_U04	72	F	Malignant	Adenocarcinoma	III	Old	142.55	17.597
6161_U05	48	F	Malignant	Adenocarcinoma	III	Young	18.61	15.38
6161_U06	48	F	Malignant	Adenocarcinoma	III	Young	NaN	12.795
6161_U07	61	M	Malignant	Adenocarcinoma	III	Young	21.95	10.6105
6161_U08	61	M	Malignant	Adenocarcinoma	III	Young	NaN	4.3835
6161_U09	20	F	Malignant	Adenocarcinoma	III	Young	NaN	1.3315
6161_U10	20	F	Malignant	Adenocarcinoma	III	Young	NaN	2.0115
6161_U15	32	M	Malignant	Mucinous adenocarcinoma	II	Young	147.83	22.372
6161_U16	32	M	Malignant	Mucinous adenocarcinoma	II	Young	719.63	22.7
6161_U19	26	M	Malignant	Adenocarcinoma	III	Young	3342.4	28.208
6161_U20	26	M	Malignant	Adenocarcinoma	III	Young	6085.5	34.595
6161_U25	51	F	Malignant	Adenocarcinoma	III	Young	5668.8	35.37
6161_U26	51	F	Malignant	Adenocarcinoma	III	Young	10563.6	45.593
6161_U27	48	M	Malignant	Adenocarcinoma	III	Young	2193.2	30.1645
6161_U28	48	M	Malignant	Adenocarcinoma	III	Young	6433.3	30.4305
6161_V02	77	M	Normal	Adjacent normal colon tissue	N	Old	2130.2	25.3835
6161_V03	67	M	Normal	Adjacent normal colon tissue	N	Old	1641.2	25.983
6161_V04	66	M	Normal	Adjacent normal colon mucosa tissue	N	Old	7857.8	32.6455
6161_V05	30	M	Normal	Adjacent normal colon tissue	N	Young	1.291	6.0535
6161_V06	60	M	Normal	Adjacent normal colon tissue	N	Young	NaN	4.618
6161_V07	66	F	Normal	Adjacent normal colon tissue	N	Old	590.68	22.859
6161_V08	58	F	Normal	Adjacent normal colon tissue	N	Young	105.89	20.336
6161_V09	76	M	Normal	Adjacent normal colon tissue	N	Old	1024.5	24.0525
6161_V11	59	M	Normal	Adjacent normal colon tissue	N	Young	NaN	0.8295
6161_V12	21	F	Normal	Colon tissue	N	Young	37.14	10.908
6161_V14	40	M	Normal	Colon mucosa tissue	N	Young	2.583	15.142
6161_V15	30	M	Normal	Colon tissue	N	Young	206.55	11.133
6161_V16	35	M	Normal	Colon tissue	N	Young	69.61	13.5065
6161_V17	30	M	Normal	Colon tissue	N	Young	1199	16.375
6161_V19	40	M	Normal	Colon tissue	N	Young	8685.1	31.3965
6161_V20	33	M	Normal	Colon tissue	N	Young	2118.6	14.536
6161_V21	30	M	Normal	Colon tissue	N	Young	28.41	8.3875
6161_V22	28	M	Normal	Colon tissue	N	Young	1034.9	22.0825
6161_V23	21	F	Normal	Colon tissue	N	Young	20.66	12.0745
6161_V24	25	M	Normal	Colon tissue	N	Young	139.17	15.5
6161_V25	21	F	Normal	Colon tissue	N	Young	64.57	16.0775
6161_V26	35	M	Normal	Colon tissue	N	Young	NaN	3.9975
6161_V27	30	M	Normal	Colon mucosa tissue	N	Young	233.89	9.2155
*A predetermined age threshold of 65 years, above which is considered old group and below which is considered young group, is based on published research and guidelines from the World Health Organization.
