# Supplementary material for: Age-related dysregulation of intestinal epithelium fucosylation is linked to an increased risk of colon cancer
Source: JCI Insight. 2024 Jan 30;9(5):e167676. doi: 10.1172/jci.insight.167676 (PMC10972600; doi:10.1172/jci.insight.167676)
Supplement: Supporting data values [file jciinsight-9-167676-s100.xlsx]

## Sheet: Fig. 1B
Figure 1B	UEA1 intensity
	Young	Old
	12.63	32.62
	10.05	48.05
	10.84	27.77
	9.13	27.68
	13.38	28.9
	10.18	35.58
	17.59	20.64
	8.9	25.94
	13.67	27.29
	13.14	17.91
	27.3	28.37
	30.8	24.51
	29.48	28.27
	21.12	19.83
	18.54	17.43
	31.91	20.86
	18.14	47.86
	20.91	26.35
	22.59	29.07
	19.74	29.53
	10.46	42.47
	33.91	42.37
	15.74	15.71
	10.22	49.69
	29.99	25.38
	33.2	25.98
	33.9	32.65
	19.61	22.86
	14.87	24.05
	14.48
	33.77
	12.25
	26.75
	11.71
	15.67
	35.39
	31.21
	7.33
	6.05
	4.62
	20.34
	0.83
	10.91
	15.14
	11.13
	13.51
	16.38
	31.4
	14.54
	8.39
	22.08
	12.07
	15.5
	16.08
	4
	9.22

## Sheet: Fig. 1D
Figure 1D	UEA1-positive cells (%)
	Young	Old
	6.06	22.46
	7.33	24.1
	7.98	24.11

## Sheet: Fig. 1E
Figure 1E	UEA1 intensity
	Young	Old
	8.2059	8.2558
	7.8317	8.2447
	8.4348	8.8182
	7.9167	8.85
	8.6923	10.3552
	6.9756	8.1656
	7.7159	8.375
	7.9325	8.0513
	8.549	8.2797
	7.6296	8.9504
	7.4943	10.37
	8.4118	8.3571
	8.0233	8.2453
	8.625	8.2277
	8.7669	8.0894
	7.6471	8.5789
	7.9111	8.1915
	7.6667	8.0625
	8.1728	8.0526
	7.8222	8.1395
	8.6327	9.0152
	10.1818	8.8247
	8.2321	8
	8.0641	8.8644
	8.9516	8.64
	8.6032	9.8387
	9	9.8019
	8.877	8.5882
	8.3333	8.1522
	7.6733	9.7333
	9.9833	8.165
	8.2436	10.2899
	8.0593	8.7378
	7.6441	9.1889
	8.7143	9.2834
	7.0952	8.3111
	7.6769	10.5308
	8.1707	8.9763
	8.6349	9.9167
	8.64	9.0577
	9.8889	9.3208
	9.9553	10.7222
	9.1667	9.5545
	7.3191	9.0168
	7.7907	9.1351
	7.7899	10.0833
	8.1469	9.4384
	8.6526	8.3609
	8.086	8.1925
	7.8528	8.4426
	8.2014	9.463
	8.4528	9.3453
	8.3111	8.0612
	8.027	8.4602
	8.9211	10.7143
	9.046	9.8214
	7.3789	9.8293
	9.3571	9.2892
	8.0662	8.3485
	8.7632	8.4872
	7.6023	10.1429
	8.8406	8.6063
	7.858	9.7849
	8.3617	8.8687
	6.7846	8.2071
	8.3333	8.1678
	7.2108	8.3125
	8.3583	8.7273
	8.3182	9.9322
	9.6667	10.0222
	9.9268	8.1818
	7.7465	8.5902
	6.9286	8.5915
	8.1649	8.0388
	7.8906	9.1523
	7.4894	8.7826
	8.5758	8.4
	8.2424	10.8169
	8.9149	12.5814
	8.4812	8.2632
	8.2273	9.3023
	7.9306	10.2143
	7.5556	11.6099
	8.6667	8.0571
	6.95	8.6757
	8.398	10.7273
	8.0593	8.1447
	8.6977	9.0345
	6.7905	8.1695
	11.0364	8.1667
	11.4516	8.4037
		8.2917
		9.3587
		8.8942
		8.4035
		8.2147
		9.2941
		9.5122
		9.3435
		12.0949
		10.0345
		8.1792
		9.189
		9.1111
		8.368
		10.9588
		9.3478
		9.3494
		8.92
		8.96
		8.713
		8
		10.0172
		8.3699
		9.0652
		11.1159
		9.9716
		9.6447
		8.9672
		8.7234
		9.2857
		8.5192
		8.8712
		8.87
		9.5833
		8.1972
		8.8049
		10.1277
		9.3898
		8.5654
		8.9213
		10.8298
		8.4267
		11.6953
		11.1515
		8.2093
		8.7846
		9.2593
		8.2769
		8.2903
		9.0556
		8.0299
		8.7143
		8.55
		9.3962
		8.4524
		9.25
		8.9603
		8.0104
		8.125
		8.5039
		10.2059
		8.5063
		9.5833
		9.6
		9.2381
		8.8689
		8.9231
		9.3269
		8.7619
		10.6667
		8.8438
		8.8387
		8.7308
		8.5484
		9.6426
		8.7627
		8.0116
		8.3448
		8.3976
		8.8281
		9.697
		10.8361
		9.9655
		8.9355
		8.3846
		8.6667
		9.5679
		8.1441
		9.1892
		8.623
		9.25
		10.6923
		9.7048
		9.2195
		9.2597
		8.9118
		8.2083
		9.1098
		8.7969
		9.5915
		11.08
		8.8
		9.2029
		9.4737
		8.5882
		8.6667
		9.2
		8.1406
		10.9302
		9.1429
		10
		9.6667
		9.32
		10.2432
		9.2211
		8.9737
		11
		9
		8.7778
		8.0769
		11.7763
		9.3291
		8.7703
		9.5806
		10.76
		9.0612
		9.0854
		8.9231
		9.3953
		9.2872
		10.0267
		8.2917
		10.6667
		10.64
		13.098
		9.0245
		8.9333
		9.1504
		9.2105
		9.3673
		9.422
		9.0256
		8.625
		8.2778
		8.4545
		8.0307
		8.7778
		8.06
		10.4886
		8.8738
		9
		8.3611
		8.1977
		8.1552
		9.4812
		8.3814
		9.0179
		9.3462
		12.0114
		10.8421
		8.9437
		8.3256
		9.1481
		8.9714
		9.7674
		8.6512
		8.1176
		10.2135
		8.5526
		9.0973
		8.7869
		10.8182
		9.25
		9.22
		9.4041
		9
		8.1944
		9.4348
		8.027
		8.234
		8.1412
		8.4231
		8.7766
		9.9684
		8.8947
		8.1304
		8.5667
		8.4286
		8.6471
		8.3077
		8.0732
		9.1605
		9.4151
		8.5733
		8.4706
		8.9583
		8.3231
		8.1071
		8.8095
		8.5537
		8.2857
		8.0351
		8.604
		8.25
		8.7895
		8.037
		8.2778
		9.0448
		8.431
		8.9474
		8
		8.5873
		8.0597
		9.0217
		8.0508
		9.5909
		8.0786
		8.1739
		8.8636
		11.1957
		8.5897
		8.8125
		10.0233
		8
		9.1475
		8.3983
		8.5591
		8.3962
		10.9831
		9
		9.0896
		8.4
		9.0833
		8.0238
		8.8497
		8.4384
		8.9752
		8.4727
		8.9608
		8.3291
		8
		8.0054
		8.2478
		8.1739
		9.475
		9.2772
		8.6812
		8.8529
		9
		8.6516
		8.2037
		8.539
		9.2907
		8.512
		8.0732
		8.5918
		8.3061
		8.1048
		8.5968
		8.3113
		8.3967
		8.2778
		9.0612
		9.2
		8
		9.1875
		9.0722
		8
		8.5821
		8.4667
		8.5556
		9
		8.3265
		8.05
		8.3492
		10.1905
		8.2656
		9.1463
		9.274
		9.4821
		8.6343
		8.3014
		8.2439
		8.0816
		8.4118
		9.8478
		8.5538
		8.3916
		8.7627
		8.2759

## Sheet: Fig. 1G
Figure 1G	% CD45-EpCAM+UEA-1+ cells among living cells
	Young	Old
	20.8	40.8
	17.6	42.4
	23.7	52.5

## Sheet: Fig. 2B
Figure 2B	UEA1 intensity
	Tumor Young	Tumor Old
	25.1	35.88
	26.49	24.65
	29.39	31.16
	21.7	18.26
	21.44	34.5
	10.1	17.66
	11.76	15.75
	9.91	12.74
	40.44	10.17
	40.13	70.45
	33.49	14.15
	15.98	19.72
	13.04	40.91
	13.38	37.88
	12.9	18.05
	26.6	14.51
	29.63	18.49
	37.93	18.73
	58.11	23.42
	23.5	21.07
	12.21	21.01
	21.63	19.03
	9.75	6.62
	14.42	15.11
	16.89	24.66
	22.32	97.15
	24.38	30.28
	32.8	30.75
	19.65	31.76
	10.43	27.9
	20.64	33.21
	27.98	21.26
	56.92	20.04
	23.87	42.51
	25.27	27.12
	18.33	29.65
	35.21	26.88
	25.96	18.43
	25.96	31.25
	21.24	35.17
	19.74	28.88
	36.42	28.8
	18.27	18.43
	27.07	18.48
	34.66	44.97
	26.74	31.44
	25.12	31.24
	11.86	36.84
	20.72	29.75
	20.75	29.68
	27.79	45.76
	27.64	25.39
	22.86	41.89
	32.26	33.7
	34.06	15.83
	27.52	18.07
	17.93	23.02
	17.3	23.75
	21.87	30.13
	29.99	23.42
	28.44	38.77
	18.94	27.78
	25.64	28.2
	30.66	20.29
	26.62	24.17
	43.65	31.89
	39.68	29.25
	25.58	33.33
	23.19	23.39
	19.01	23.02
	16.64	36.33
	30.27	35.61
	20.6	80.02
	16.78	108.88
	15.96	102.92
	30.41	31.47
	24.73	95.15
	16.33	169.63
	27.68	32.24
	27.6	52.3
	29.74	45.53
	29.06	44.96
	25.41	37.57
	17.36	60.05
	21.71	50.46
	29.24	22.77
	33.78	26.75
	42.83	41.73
	44.77	71.37
	27.99	41.51
	34.97	35.7
	32.43	32
	35.01	32.68
	18.88	29.06
	22.88	40.08
	21.43	45.11
	28.48	16.79
	24.51	22.11
	25.46	31.49
	23.5	32.21
	20.87	54.26
	24.29	28.19
	30.22	35.27
	36.67	27.59
	106.54	29.17
	22	33.15
	26.89	58.35
	30.3	59.23
	37.19	22.72
	29.04	22.09
	26.39	132.19
	31.21	79.72
	24.72	41.72
	21.66	49.23
	29.62	28.13
	22.94	28.84
	48.88	123.23
	30.65	153.68
	28.32	45.87
	27.01	41.62
	19.72	56.16
	23.1	52.13
	24.8	19.03
	49.28	20.65
	40.2	107.37
	26.41	121.95
	26.54	43.32
	27.09	38.59
	27.18	20.6
	37.8	14.25
	37.29	49.86
	33.56	54.33
	28.36	46.06
	50.51	57.93
	51.52	28.6
	74.68	31.25
	64.04	27.34
	63.53	24.04
	49.3	77.21
	29.91	33.88
	26.02	41.9
	48.8	63.4
	50.92	108.44
	37.62	115.41
	32.72	56.38
	27.4	54.02
	24.91	45.5
	47.57	84.9
	52.03	23.55
	24.47	18.26
	24.21	16.78
	30.6	19.56
	37.29	30.5
	24.06	31.29
	40.99	39.58
	26	38.17
	29.53	44.59
	23.67	44.87
	23.7	42.42
	35.64	36.37
	34.2	25.28
	27.5	26.34
	29.57	35.03
	25.19	33.99
	27.71	26.92
	22.06	26.44
	25.42	73.33
	30.34	55.41
	28.3	28.16
	53.46	35.27
	59.58	12.74
	30.84	13.9
	34.79	12.83
	42.25	12.53
	34.05	21.52
	49.11	19.52
	34.91	20.21
	32.79	24.03
	43.15	30.32
	33.93	36.33
	38.56	12.53
	37.81	23.62
	25.52	20.41
	25.12	19.08
	28.67	32.05
	35.8	29.07
	29.6	15.02
	39.08	17.44
	32.43	19.51
	26.79	22.66
	22.54	39.21
	46.77	65.41
	30.84	65.03
	27.22	140.13
	25.61	27.4
	44.09	15.13
	53.24	22.86
	25.52	20.63
	24.77	16.44
	33.68	22.37
	27.08	64.68
	29.29	106.76
	21.44	22.14
	58.64	34.43
	53.55	22.07
	46.57	15.95
	47.16	28.2
	26.74	29.62
	27.37	27.57
	63.15	45.3
	64.77	46.21
	52.41	37.76
	67.25	34.28
	72.9	38.45
	77.32	20.76
	30.18	19.96
	29.26	25.25
	23.16	55.64
	44.64	42.76
	42.98	41.72
	37.55	45.4
	44.2	46.51
	52.59	22.62
	78.89	16.4
	78.52	18.25
	25.67	18.49
	27.58	16.33
	29.82	17.4
	32.01	71.04
	23.53	56.23
	30.2	13.81
	55.8	15.43
	52.46	15.23
	46.99	13.17
	46.2	21.82
	75.39	14.33
	52.46	23.77
	62.72	23.71
	64.36	27.45
	66.8	20.21
	42.67	100.09
	44.65	109.54
	31.12	17.89
	45.4	23.53
	51.82	100.93
	58.89	62.36
	33.75	18.4
	34.85	18.6
	17.84	20.06
	21.79	23.6
	50.04	38.03
	61.38	29.67
	41.68	18.54
	36.19	18.64
	63.64	30.08
	55.33	26.92
	43.65	39.18
	46.81	7.46
	33.86	15.6
	42.22	20.83
	40.91	22.05
	14.6	21.08
	12.75	23.47
	54.56	23.09
	68.83	27.78
	48.3	14.45
	44.04	17.6
	17.02
	15.81
	37.25
	44.91
	31.1
	32.82
	28.27
	29.3
	22.36
	26.42
	37.36
	44.11
	30.41
	32.8
	18.52
	15.3
	21.02
	20.89
	18.91
	35.63
	20.21
	22.04
	17.45
	16.68
	34.58
	32.88
	38.13
	38.44
	46.27
	29.21
	25.69
	31.72
	16.64
	15.57
	17.3
	16.35
	16.61
	15.72
	20.36
	25.8
	25.47
	25.27
	26.22
	19.77
	26.7
	25.7
	39.1
	51.14
	37.13
	24.55
	20.09
	24.6
	21.42
	23.28
	13.25
	13.7
	16.33
	14.98
	23.67
	23.49
	18.02
	18.73
	20.13
	18.85
	20.98
	22.4
	22.67
	16.26
	26.56
	26.5
	27.78
	30.21
	25.67
	20.25
	24.97
	29.47
	20.07
	17.11
	11.49
	15.48
	13.82
	16.68
	15.52
	16.28
	19.26
	14.7
	28.42
	17.19
	17.68
	25.09
	24.68
	20.42
	22.08
	23.66
	14.17
	11.98
	14.65
	14.32
	8.2
	18.23
	12.62
	11.67
	12.58
	13.38
	14.48
	13.13
	21.42
	20.56
	28.47
	32.92
	16.41
	14.59
	17.6
	18.42
	19.85
	15.04
	19.71
	12.61
	12.98
	14.2
	24.73
	12.24
	11.63
	16.78
	20.16
	21.99
	26.38
	19.78
	13.63
	15.11
	21.88
	31.06
	27.05
	29.72
	33.69
	18.52
	17.72
	16.02
	29.41
	16.59
	18.28
	18.38
	18.55
	15.46
	13.54
	14.03
	19.94
	27.16
	27.37
	20.25
	19.7
	16.6
	21.8
	16.63
	27.28
	23.04
	18.83
	14.08
	17.17
	17.91
	15.32
	34.78
	19.97
	23.01
	24.73
	19.97
	24.93
	16.3
	15.67
	16.45
	12.5
	21.29
	19.71
	24.31
	22.08
	19.68
	18.02
	15.08
	22.73
	29.77
	27.32
	22.97
	4.18
	15.52
	15.29
	17.74
	16.36
	20.48
	11.69
	22.97
	25.03
	24.8
	9.17
	15.79
	19.13
	21.34
	23.88
	23.57
	28.5
	18.59
	20.18
	22.4
	24.21
	17.1
	26.56
	30.22
	29.83
	19
	22.89
	22.42
	17.7
	16.08
	13.71
	12.17
	26.91
	26.03
	33.62
	23.76
	21.37
	20.75
	25.93
	22.41
	33.15
	5.42
	15.38
	12.8
	10.61
	4.38
	1.33
	2.01
	22.37
	22.7
	28.21
	34.6
	35.37
	45.59
	30.16
	30.43

## Sheet: Fig. 2C
Figure 2C	UEA1 intensity (Female)
	Tumor Young	Tumor Old
	26.49	15.75
	21.44	12.74
	11.76	19.72
	9.91	18.49
	40.44	23.42
	26.6	6.62
	29.63	15.11
	9.75	30.28
	16.89	27.9
	24.38	21.26
	19.65	18.43
	20.64	41.89
	56.92	33.7
	18.33	15.83
	36.42	18.07
	26.74	38.77
	11.86	27.78
	27.79	80.02
	32.26	108.88
	17.3	102.92
	21.87	31.47
	30.41	95.15
	24.73	169.63
	16.33	22.77
	27.68	26.75
	27.99	32.68
	34.97	29.06
	21.43	35.27
	28.48	27.59
	28.32	22.72
	27.01	22.09
	49.28	28.13
	40.2	28.84
	74.68	123.23
	64.04	153.68
	29.91	45.87
	26.02	41.62
	48.8	56.16
	50.92	52.13
	37.62	19.03
	32.72	20.65
	25.19	107.37
	27.71	121.95
	25.12	46.06
	28.67	57.93
	35.8	28.6
	29.6	31.25
	39.08	77.21
	32.43	33.88
	26.79	41.9
	22.54	63.4
	46.57	108.44
	47.16	115.41
	72.9	45.5
	77.32	84.9
	25.67	16.78
	27.58	19.56
	29.82	30.5
	32.01	31.29
	23.53	39.58
	30.2	38.17
	46.99	44.59
	46.2	44.87
	75.39	73.33
	52.46	55.41
	62.72	12.74
	64.36	13.9
	66.8	12.83
	33.75	12.53
	34.85	20.21
	63.64	24.03
	55.33	30.32
	33.86	36.33
	54.56	32.05
	68.83	29.07
	48.3	15.02
	44.04	17.44
	37.25	39.21
	44.91	65.41
	37.36	22.14
	44.11	34.43
	30.41	28.2
	32.8	29.62
	18.52	34.28
	15.3	38.45
	21.02	42.76
	20.89	41.72
	17.3	45.4
	16.35	46.51
	20.36	18.25
	25.8	18.49
	26.7	13.81
	25.7	15.43
	39.1	100.09
	51.14	109.54
	20.09	100.93
	24.6	62.36
	21.42	20.06
	23.28	23.6
	16.33	38.03
	14.98	29.67
	20.98	18.54
	22.4	18.64
	26.56	21.08
	26.5	23.47
	27.78	23.09
	30.21	27.78
	25.67	14.45
	20.25	17.6
	24.97
	29.47
	11.49
	15.48
	13.82
	16.68
	15.52
	16.28
	17.68
	25.09
	14.65
	14.32
	12.62
	11.67
	28.47
	32.92
	15.04
	19.71
	12.24
	11.63
	16.78
	20.16
	15.11
	21.88
	29.72
	33.69
	16.63
	27.28
	19.68
	18.02
	22.97
	4.18
	24.8
	9.17
	15.79
	19.13
	21.34
	23.88
	23.57
	28.5
	19
	22.89
	12.17
	26.91
	22.41
	33.15
	15.38
	12.8
	1.33
	2.01
	35.37
	45.59

## Sheet: Fig. 2D
Figure 2D	UEA1 intensity (Male)
	Tumor Young	Tumor Old
	25.1	35.88
	29.39	24.65
	21.7	31.16
	10.1	18.26
	40.13	34.5
	33.49	17.66
	15.98	10.17
	13.04	70.45
	13.38	14.15
	12.9	40.91
	37.93	37.88
	58.11	18.05
	23.5	14.51
	12.21	18.73
	21.63	21.07
	14.42	21.01
	22.32	19.03
	32.8	24.66
	10.43	97.15
	27.98	30.75
	23.87	31.76
	25.27	33.21
	35.21	20.04
	25.96	42.51
	25.96	27.12
	21.24	29.65
	19.74	26.88
	18.27	31.25
	27.07	35.17
	34.66	28.88
	25.12	28.8
	20.72	18.43
	20.75	18.48
	27.64	44.97
	22.86	31.44
	34.06	31.24
	27.52	36.84
	17.93	29.75
	29.99	29.68
	28.44	45.76
	18.94	25.39
	25.64	23.02
	30.66	23.75
	26.62	30.13
	43.65	23.42
	39.68	28.2
	25.58	20.29
	23.19	24.17
	19.01	31.89
	16.64	29.25
	30.27	33.33
	20.6	23.39
	16.78	23.02
	15.96	36.33
	27.6	35.61
	29.74	32.24
	29.06	52.3
	25.41	45.53
	17.36	44.96
	21.71	37.57
	29.24	60.05
	33.78	50.46
	42.83	41.73
	44.77	71.37
	32.43	41.51
	35.01	35.7
	18.88	32
	22.88	40.08
	24.51	45.11
	25.46	16.79
	23.5	22.11
	20.87	31.49
	24.29	32.21
	30.22	54.26
	36.67	28.19
	106.54	29.17
	22	33.15
	26.89	58.35
	30.3	59.23
	37.19	132.19
	29.04	79.72
	26.39	41.72
	31.21	49.23
	24.72	43.32
	21.66	38.59
	29.62	20.6
	22.94	14.25
	48.88	49.86
	30.65	54.33
	19.72	27.34
	23.1	24.04
	24.8	56.38
	26.41	54.02
	26.54	23.55
	27.09	18.26
	27.18	42.42
	37.8	36.37
	37.29	25.28
	33.56	26.34
	28.36	35.03
	50.51	33.99
	51.52	26.92
	63.53	26.44
	49.3	28.16
	27.4	35.27
	24.91	21.52
	47.57	19.52
	52.03	12.53
	24.47	23.62
	24.21	20.41
	30.6	19.08
	37.29	19.51
	24.06	22.66
	40.99	65.03
	26	140.13
	29.53	27.4
	23.67	15.13
	23.7	22.86
	35.64	20.63
	34.2	16.44
	27.5	22.37
	29.57	64.68
	22.06	106.76
	25.42	22.07
	30.34	15.95
	28.3	27.57
	53.46	45.3
	59.58	46.21
	30.84	37.76
	34.79	20.76
	42.25	19.96
	34.05	25.25
	49.11	55.64
	34.91	22.62
	32.79	16.4
	43.15	16.33
	33.93	17.4
	38.56	71.04
	37.81	56.23
	25.52	15.23
	46.77	13.17
	30.84	21.82
	27.22	14.33
	25.61	23.77
	44.09	23.71
	53.24	27.45
	25.52	20.21
	24.77	17.89
	33.68	23.53
	27.08	18.4
	29.29	18.6
	21.44	30.08
	58.64	26.92
	53.55	39.18
	26.74	7.46
	27.37	15.6
	63.15	20.83
	64.77	22.05
	52.41
	67.25
	30.18
	29.26
	23.16
	44.64
	42.98
	37.55
	44.2
	52.59
	78.89
	78.52
	55.8
	52.46
	42.67
	44.65
	31.12
	45.4
	51.82
	58.89
	17.84
	21.79
	50.04
	61.38
	41.68
	36.19
	43.65
	46.81
	42.22
	40.91
	14.6
	12.75
	17.02
	15.81
	31.1
	32.82
	28.27
	29.3
	22.36
	26.42
	18.91
	35.63
	20.21
	22.04
	17.45
	16.68
	34.58
	32.88
	38.13
	38.44
	46.27
	29.21
	25.69
	31.72
	16.64
	15.57
	16.61
	15.72
	25.47
	25.27
	26.22
	19.77
	37.13
	24.55
	13.25
	13.7
	23.67
	23.49
	18.02
	18.73
	20.13
	18.85
	22.67
	16.26
	20.07
	17.11
	19.26
	14.7
	28.42
	17.19
	24.68
	20.42
	22.08
	23.66
	14.17
	11.98
	8.2
	18.23
	12.58
	13.38
	14.48
	13.13
	21.42
	20.56
	16.41
	14.59
	17.6
	18.42
	19.85
	12.61
	12.98
	14.2
	24.73
	21.99
	26.38
	19.78
	13.63
	31.06
	27.05
	18.52
	17.72
	16.02
	29.41
	16.59
	18.28
	18.38
	18.55
	15.46
	13.54
	14.03
	19.94
	27.16
	27.37
	20.25
	19.7
	16.6
	21.8
	23.04
	18.83
	14.08
	17.17
	17.91
	15.32
	34.78
	19.97
	23.01
	24.73
	19.97
	24.93
	16.3
	15.67
	16.45
	12.5
	21.29
	19.71
	24.31
	22.08
	15.08
	22.73
	29.77
	27.32
	15.52
	15.29
	17.74
	16.36
	20.48
	11.69
	22.97
	25.03
	18.59
	20.18
	22.4
	24.21
	17.1
	26.56
	30.22
	29.83
	22.42
	17.7
	16.08
	13.71
	26.03
	33.62
	23.76
	21.37
	20.75
	25.93
	5.42
	10.61
	4.38
	22.37
	22.7
	28.21
	34.6
	30.16
	30.43

## Sheet: Fig. 2F
Figure 2F	UEA1 intensity
	Stage I		Stage II		Stage III
	Tumor Young	Tumor Old	Tumor Young	Tumor Old	Tumor Young	Tumor Old
	10.1	18.26	25.1	35.88	21.7	15.75
	21.63	15.11	26.49	24.65	21.44	70.45
	18.27	31.24	29.39	31.16	40.44	40.91
	29.06	36.84	11.76	34.5	40.13	18.05
	25.41	41.89	9.91	17.66	33.49	21.01
	17.36	33.7	13.04	12.74	15.98	97.15
	21.71	38.77	13.38	10.17	37.93	27.9
	24.51	27.78	12.9	14.15	12.21	21.26
	25.46	29.25	26.6	19.72	16.89	27.12
	36.67	33.33	29.63	37.88	24.38	29.65
	106.54	36.33	58.11	14.51	10.43	18.43
	37.19	35.61	23.5	18.49	56.92	31.25
	29.04	60.05	9.75	18.73	18.33	35.17
	24.72	50.46	14.42	23.42	35.21	56.16
	21.66	22.77	22.32	21.07	25.96	52.13
	48.88	26.75	32.8	19.03	27.79	107.37
	30.65	41.73	19.65	6.62	32.26	121.95
	19.72	71.37	20.64	24.66	34.06	43.32
	23.1	41.51	27.98	30.28	27.52	38.59
	24.8	35.7	23.87	30.75	25.64	49.86
	49.28	32	25.27	31.76	43.65	54.33
	40.2	32.68	25.96	33.21	39.68	56.38
	26.41	29.06	21.24	20.04	19.01	54.02
	26.54	40.08	19.74	42.51	16.64	45.5
	27.09	45.11	36.42	26.88	42.83	84.9
	27.18	16.79	27.07	28.88	44.77	39.58
	37.8	22.11	34.66	28.8	74.68	38.17
	37.29	31.49	26.74	18.43	64.04	73.33
	33.56	32.21	25.12	18.48	63.53	55.41
	28.36	54.26	11.86	44.97	49.3	32.05
	50.51	28.19	20.72	31.44	47.57	29.07
	51.52	35.27	20.75	29.75	52.03	65.03
		27.59	27.64	29.68	53.46	140.13
		29.17	22.86	45.76	59.58	22.07
		33.15	17.93	25.39	30.84	15.95
		58.35	17.3	15.83	34.79	28.2
		59.23	21.87	18.07	44.09	29.62
		22.72	29.99	23.02	53.24	42.76
		22.09	28.44	23.75	63.15	41.72
			18.94	30.13	64.77	45.4
			30.66	23.42	52.41	46.51
			26.62	28.2	67.25	17.89
			25.58	20.29	72.9	23.53
			23.19	24.17	77.32	30.08
			30.27	31.89	44.2	26.92
			20.6	23.39	52.59	39.18
			16.78	23.02	78.89	7.46
			15.96	80.02	78.52	15.6
			30.41	108.88	55.8	20.83
			24.73	102.92	52.46	22.05
			16.33	31.47	46.99	21.08
			27.68	95.15	46.2	23.47
			27.6	169.63	75.39	23.09
			29.74	32.24	52.46	27.78
			29.24	52.3	62.72	14.45
			33.78	45.53	64.36	17.6
			27.99	44.96	66.8
			34.97	37.57	42.67
			32.43	132.19	44.65
			35.01	79.72	51.82
			18.88	41.72	58.89
			22.88	49.23	61.38
			21.43	28.13	41.68
			28.48	28.84	36.19
			23.5	123.23	63.64
			20.87	153.68	55.33
			24.29	45.87	43.65
			30.22	41.62	46.81
			22	19.03	54.56
			26.89	20.65	68.83
			30.3	20.6	48.3
			26.39	14.25	44.04
			31.21	46.06	22.36
			29.62	57.93	26.42
			22.94	28.6	18.91
			28.32	31.25	35.63
			27.01	27.34	20.21
			29.91	24.04	22.04
			26.02	77.21	20.07
			48.8	33.88	17.11
			50.92	41.9	14.48
			37.62	63.4	13.13
			32.72	108.44	21.42
			27.4	115.41	20.56
			24.91	23.55	28.47
			24.47	18.26	32.92
			24.21	16.78	17.6
			30.6	19.56	18.42
			37.29	30.5	31.06
			24.06	31.29	27.05
			40.99	44.59	29.72
			26	44.87	33.69
			29.53	42.42	24.31
			23.67	36.37	22.08
			23.7	25.28	29.77
			35.64	26.34	27.32
			34.2	35.03	30.22
			27.5	33.99	29.83
			29.57	26.92	19
			25.19	26.44	22.89
			27.71	28.16	22.42
			22.06	35.27	17.7
			25.42	12.74	16.08
			30.34	13.9	13.71
			28.3	12.83	12.17
			42.25	12.53	26.91
			34.05	21.52	26.03
			49.11	19.52	33.62
			34.91	20.21	23.76
			32.79	24.03	21.37
			43.15	30.32	20.75
			33.93	36.33	25.93
			38.56	12.53	22.41
			37.81	23.62	33.15
			25.52	20.41	5.42
			25.12	19.08	15.38
			28.67	15.02	12.8
			35.8	17.44	10.61
			29.6	19.51	4.38
			39.08	22.66	1.33
			32.43	39.21	2.01
			26.79	65.41	28.21
			22.54	27.4	34.6
			46.77	15.13	35.37
			30.84	22.86	45.59
			27.22	20.63	30.16
			25.61	16.44	30.43
			25.52	22.37
			24.77	64.68
			33.68	106.76
			27.08	22.14
			29.29	34.43
			21.44	27.57
			58.64	45.3
			53.55	46.21
			46.57	37.76
			47.16	34.28
			26.74	38.45
			27.37	20.76
			30.18	19.96
			29.26	25.25
			23.16	55.64
			44.64	22.62
			42.98	16.4
			37.55	18.25
			25.67	18.49
			27.58	16.33
			29.82	17.4
			32.01	71.04
			23.53	56.23
			30.2	13.81
			31.12	15.43
			45.4	15.23
			33.75	13.17
			34.85	21.82
			17.84	14.33
			21.79	23.77
			50.04	23.71
			33.86	27.45
			42.22	20.21
			40.91	100.09
			14.6	109.54
			12.75	100.93
			17.02	62.36
			15.81	18.4
			37.25	18.6
			44.91	20.06
			31.1	23.6
			32.82	38.03
			28.27	29.67
			29.3	18.54
			37.36	18.64
			44.11
			30.41
			32.8
			18.52
			15.3
			21.02
			20.89
			17.45
			16.68
			34.58
			32.88
			38.13
			38.44
			46.27
			29.21
			25.69
			31.72
			16.64
			15.57
			17.3
			16.35
			16.61
			15.72
			20.36
			25.8
			25.47
			25.27
			26.22
			19.77
			26.7
			25.7
			39.1
			51.14
			37.13
			24.55
			20.09
			24.6
			21.42
			23.28
			13.25
			13.7
			16.33
			14.98
			23.67
			23.49
			18.02
			18.73
			20.13
			18.85
			20.98
			22.4
			22.67
			16.26
			26.56
			26.5
			27.78
			30.21
			25.67
			20.25
			24.97
			29.47
			11.49
			15.48
			13.82
			16.68
			15.52
			16.28
			19.26
			14.7
			28.42
			17.19
			17.68
			25.09
			24.68
			20.42
			22.08
			23.66
			14.17
			11.98
			14.65
			14.32
			8.2
			18.23
			12.62
			11.67
			12.58
			13.38
			16.41
			14.59
			19.85
			15.04
			19.71
			12.61
			12.98
			14.2
			24.73
			12.24
			11.63
			16.78
			20.16
			21.99
			26.38
			19.78
			13.63
			15.11
			21.88
			18.52
			17.72
			16.02
			29.41
			16.59
			18.28
			18.38
			18.55
			15.46
			13.54
			14.03
			19.94
			27.16
			27.37
			20.25
			19.7
			16.6
			21.8
			16.63
			27.28
			23.04
			18.83
			14.08
			17.17
			17.91
			15.32
			34.78
			19.97
			23.01
			24.73
			19.97
			24.93
			16.3
			15.67
			16.45
			12.5
			21.29
			19.71
			19.68
			18.02
			15.08
			22.73
			22.97
			4.18
			15.52
			15.29
			17.74
			16.36
			20.48
			11.69
			22.97
			25.03
			24.8
			9.17
			15.79
			19.13
			21.34
			23.88
			23.57
			28.5
			18.59
			20.18
			22.4
			24.21
			17.1
			26.56
			22.37
			22.7

## Sheet: Fig. 2G
Figure 2G	UEA1 intensity (Female)
	Stage I		Stage II		Stage III
	Tumor Young	Tumor Old	Tumor Young	Tumor Old	Tumor Young	Tumor Old
	49.28	15.11	26.49	12.74	21.44	15.75
	40.2	41.89	11.76	19.72	40.44	27.9
		33.7	9.91	18.49	16.89	21.26
		38.77	26.6	23.42	24.38	18.43
		27.78	29.63	6.62	56.92	56.16
		22.77	9.75	30.28	18.33	52.13
		26.75	19.65	15.83	27.79	107.37
		32.68	20.64	18.07	32.26	121.95
		29.06	36.42	80.02	74.68	45.5
		35.27	26.74	108.88	64.04	84.9
		27.59	11.86	102.92	72.9	39.58
		22.72	17.3	31.47	77.32	38.17
		22.09	21.87	95.15	46.99	73.33
			30.41	169.63	46.2	55.41
			24.73	28.13	75.39	32.05
			16.33	28.84	52.46	29.07
			27.68	123.23	62.72	28.2
			27.99	153.68	64.36	29.62
			34.97	45.87	66.8	42.76
			21.43	41.62	63.64	41.72
			28.48	19.03	55.33	45.4
			28.32	20.65	54.56	46.51
			27.01	46.06	68.83	21.08
			29.91	57.93	48.3	23.47
			26.02	28.6	44.04	23.09
			48.8	31.25	28.47	27.78
			50.92	77.21	32.92	14.45
			37.62	33.88	29.72	17.6
			32.72	41.9	33.69
			25.19	63.4	19
			27.71	108.44	22.89
			25.12	115.41	12.17
			28.67	16.78	26.91
			35.8	19.56	22.41
			29.6	30.5	33.15
			39.08	31.29	15.38
			32.43	44.59	12.8
			26.79	44.87	1.33
			22.54	12.74	2.01
			46.57	13.9	35.37
			47.16	12.83	45.59
			25.67	12.53
			27.58	20.21
			29.82	24.03
			32.01	30.32
			23.53	36.33
			30.2	15.02
			33.75	17.44
			34.85	39.21
			33.86	65.41
			37.25	22.14
			44.91	34.43
			37.36	34.28
			44.11	38.45
			30.41	18.25
			32.8	18.49
			18.52	13.81
			15.3	15.43
			21.02	100.09
			20.89	109.54
			17.3	100.93
			16.35	62.36
			20.36	20.06
			25.8	23.6
			26.7	38.03
			25.7	29.67
			39.1	18.54
			51.14	18.64
			20.09
			24.6
			21.42
			23.28
			16.33
			14.98
			20.98
			22.4
			26.56
			26.5
			27.78
			30.21
			25.67
			20.25
			24.97
			29.47
			11.49
			15.48
			13.82
			16.68
			15.52
			16.28
			17.68
			25.09
			14.65
			14.32
			12.62
			11.67
			15.04
			19.71
			12.24
			11.63
			16.78
			20.16
			15.11
			21.88
			16.63
			27.28
			19.68
			18.02
			22.97
			4.18
			24.8
			9.17
			15.79
			19.13
			21.34
			23.88
			23.57
			28.5

## Sheet: Fig. 2H
Figure 2H	UEA1 intensity (Male)
	Stage I		Stage II		Stage III
	Tumor Young	Tumor Old	Tumor Young	Tumor Old	Tumor Young	Tumor Old
	10.1	18.26	25.1	35.88	21.7	70.45
	21.63	31.24	29.39	24.65	40.13	40.91
	18.27	36.84	13.04	31.16	33.49	18.05
	29.06	29.25	13.38	34.5	15.98	21.01
	25.41	33.33	12.9	17.66	37.93	97.15
	17.36	36.33	58.11	10.17	12.21	27.12
	21.71	35.61	23.5	14.15	10.43	29.65
	24.51	60.05	14.42	37.88	35.21	31.25
	25.46	50.46	22.32	14.51	25.96	35.17
	36.67	41.73	32.8	18.73	34.06	43.32
	106.54	71.37	27.98	21.07	27.52	38.59
	37.19	41.51	23.87	19.03	25.64	49.86
	29.04	35.7	25.27	24.66	43.65	54.33
	24.72	32	25.96	30.75	39.68	56.38
	21.66	40.08	21.24	31.76	19.01	54.02
	48.88	45.11	19.74	33.21	16.64	65.03
	30.65	16.79	27.07	20.04	42.83	140.13
	19.72	22.11	34.66	42.51	44.77	22.07
	23.1	31.49	25.12	26.88	63.53	15.95
	24.8	32.21	20.72	28.88	49.3	17.89
	26.41	54.26	20.75	28.8	47.57	23.53
	26.54	28.19	27.64	18.43	52.03	30.08
	27.09	29.17	22.86	18.48	53.46	26.92
	27.18	33.15	17.93	44.97	59.58	39.18
	37.8	58.35	29.99	31.44	30.84	7.46
	37.29	59.23	28.44	29.75	34.79	15.6
	33.56		18.94	29.68	44.09	20.83
	28.36		30.66	45.76	53.24	22.05
	50.51		26.62	25.39	63.15
	51.52		25.58	23.02	64.77
			23.19	23.75	52.41
			30.27	30.13	67.25
			20.6	23.42	44.2
			16.78	28.2	52.59
			15.96	20.29	78.89
			27.6	24.17	78.52
			29.74	31.89	55.8
			29.24	23.39	52.46
			33.78	23.02	42.67
			32.43	32.24	44.65
			35.01	52.3	51.82
			18.88	45.53	58.89
			22.88	44.96	61.38
			23.5	37.57	41.68
			20.87	132.19	36.19
			24.29	79.72	43.65
			30.22	41.72	46.81
			22	49.23	22.36
			26.89	20.6	26.42
			30.3	14.25	18.91
			26.39	27.34	35.63
			31.21	24.04	20.21
			29.62	23.55	22.04
			22.94	18.26	20.07
			27.4	42.42	17.11
			24.91	36.37	14.48
			24.47	25.28	13.13
			24.21	26.34	21.42
			30.6	35.03	20.56
			37.29	33.99	17.6
			24.06	26.92	18.42
			40.99	26.44	31.06
			26	28.16	27.05
			29.53	35.27	24.31
			23.67	21.52	22.08
			23.7	19.52	29.77
			35.64	12.53	27.32
			34.2	23.62	30.22
			27.5	20.41	29.83
			29.57	19.08	22.42
			22.06	19.51	17.7
			25.42	22.66	16.08
			30.34	27.4	13.71
			28.3	15.13	26.03
			42.25	22.86	33.62
			34.05	20.63	23.76
			49.11	16.44	21.37
			34.91	22.37	20.75
			32.79	64.68	25.93
			43.15	106.76	5.42
			33.93	27.57	10.61
			38.56	45.3	4.38
			37.81	46.21	28.21
			25.52	37.76	34.6
			46.77	20.76	30.16
			30.84	19.96	30.43
			27.22	25.25
			25.61	55.64
			25.52	22.62
			24.77	16.4
			33.68	16.33
			27.08	17.4
			29.29	71.04
			21.44	56.23
			58.64	15.23
			53.55	13.17
			26.74	21.82
			27.37	14.33
			30.18	23.77
			29.26	23.71
			23.16	27.45
			44.64	20.21
			42.98	18.4
			37.55	18.6
			31.12
			45.4
			17.84
			21.79
			50.04
			42.22
			40.91
			14.6
			12.75
			17.02
			15.81
			31.1
			32.82
			28.27
			29.3
			17.45
			16.68
			34.58
			32.88
			38.13
			38.44
			46.27
			29.21
			25.69
			31.72
			16.64
			15.57
			16.61
			15.72
			25.47
			25.27
			26.22
			19.77
			37.13
			24.55
			13.25
			13.7
			23.67
			23.49
			18.02
			18.73
			20.13
			18.85
			22.67
			16.26
			19.26
			14.7
			28.42
			17.19
			24.68
			20.42
			22.08
			23.66
			14.17
			11.98
			8.2
			18.23
			12.58
			13.38
			16.41
			14.59
			19.85
			12.61
			12.98
			14.2
			24.73
			21.99
			26.38
			19.78
			13.63
			18.52
			17.72
			16.02
			29.41
			16.59
			18.28
			18.38
			18.55
			15.46
			13.54
			14.03
			19.94
			27.16
			27.37
			20.25
			19.7
			16.6
			21.8
			23.04
			18.83
			14.08
			17.17
			17.91
			15.32
			34.78
			19.97
			23.01
			24.73
			19.97
			24.93
			16.3
			15.67
			16.45
			12.5
			21.29
			19.71
			15.08
			22.73
			15.52
			15.29
			17.74
			16.36
			20.48
			11.69
			22.97
			25.03
			18.59
			20.18
			22.4
			24.21
			17.1
			26.56
			22.37
			22.7

[truncated: 15 more sheets: Fig. 3B, Fig. 3D, Fig. 4A, Fig. 5C, Fig. 5D, Fig. 5F, Fig. 6A, Fig. 7A, Fig. 7B, Fig. 7C, Fig. 7D, Fig. 7E, Fig. S1A, Fig. S1C, Fig. S1D]
